# Supplementary material for: Serum Proteomics of Older Patients Undergoing Major Cardiac Surgery: Identification of Biomarkers Associated With Postoperative Delirium
Source: Front Aging Neurosci. 2021 Aug 11;13:699763. doi: 10.3389/fnagi.2021.699763 (PMC8386117; doi:10.3389/fnagi.2021.699763)
Supplement: Supplementary file 4 [file Table_1.XLSX]

## Sheet: Sheet1
TargetFullName	Target	UniProt	EntrezGeneID	EntrezGeneSymbol	P.Value	adj.P.Val
Bone sialoprotein 2	BSP	P21815	3381	IBSP	6.80096e-16	8.87525e-13
Creatine kinase M-type:Creatine kinase B-type heterodimer	CK-MB	P12277 P06732	1152 1158	CKB CKM	5.54172e-14	3.61597e-11
Interleukin-1 receptor-like 1	IL-1 R4	Q01638	9173	IL1RL1	1.92217e-13	8.36144e-11
Creatine kinase M-type	CK-MM	P06732	1158	CKM	2.76001e-12	7.66438e-10
Interleukin-6	IL-6	P05231	3569	IL6	2.93654e-12	7.66438e-10
Pyruvate kinase PKM	M2-PK	P14618	5315	PKM2	3.62557e-12	7.88562e-10
Troponin I, fast skeletal muscle	Troponin I, skeletal, fast twitch	P48788	7136	TNNI2	8.06642e-12	1.37017e-09
C-C motif chemokine 23	MPIF-1	P55773	6368	CCL23	8.3995e-12	1.37017e-09
Resistin	resistin	Q9HD89	56729	RETN	1.13923e-11	1.65189e-09
Eotaxin	Eotaxin	P51671	6356	CCL11	1.48511e-11	1.93806e-09
Lymphotoxin alpha1:beta2	Lymphotoxin a1/b2	P01374, Q06643	4049 4050	LTA LTB	4.669e-11	5.53913e-09
Insulin-like growth factor-binding protein 2	IGFBP-2	P18065	3485	IGFBP2	5.91495e-11	6.43251e-09
Endothelin-converting enzyme 1	Endothelin-converting enzyme 1	P42892	1889	ECE1	6.50202e-11	6.52703e-09
Troponin I, cardiac muscle	Troponin I	P19429	7137	TNNI3	7.16339e-11	6.6773e-09
Histone H2B type 2-E	H2B2E	Q16778	8349	HIST2H2BE	8.52473e-11	7.2448e-09
Granulysin	Granulysin	P22749	10578	GNLY	8.88251e-11	7.2448e-09
Lymphotoxin alpha2:beta1	Lymphotoxin a2/b1	P01374, Q06643	4049 4050	LTA LTB	1.0218e-10	7.84379e-09
Fructose-bisphosphate aldolase A	aldolase A	P04075	226	ALDOA	1.21213e-10	8.78792e-09
Transforming growth factor beta-3	TGF-b3	P10600	7043	TGFB3	1.39292e-10	9.15614e-09
C-X-C motif chemokine 10	IP-10	P02778	3627	CXCL10	1.42999e-10	9.15614e-09
Myeloblastin	Proteinase-3	P24158	5657	PRTN3	1.4734e-10	9.15614e-09
Granzyme A	granzyme A	P12544	3001	GZMA	1.78307e-10	1.05768e-08
Calcineurin	Calcineurin	Q08209 P63098	5530 5534	PPP3CA PPP3R1	2.77982e-10	1.51501e-08
Serum amyloid A-1 protein	SAA	P0DJI8	6288	SAA1	2.78622e-10	1.51501e-08
Chitinase-3-like protein 1	YKL-40	P36222	1116	CHI3L1	3.80421e-10	1.9858e-08
Lipopolysaccharide-binding protein	LBP	P18428	3929	LBP	4.14978e-10	2.08287e-08
C-C motif chemokine 22	MDC	O00626	6367	CCL22	6.12127e-10	2.95861e-08
Histone H3.1	H31	P68431	8350	HIST1H3A	7.08343e-10	3.2655e-08
Macrophage colony-stimulating factor 1	CSF-1	P09603	1435	CSF1	7.25667e-10	3.2655e-08
Thrombopoietin	Tpo	P40225	7066	THPO	8.62662e-10	3.75258e-08
6-phosphogluconate dehydrogenase, decarboxylating	6-Phosphogluconate dehydrogenase	P52209	5226	PGD	1.38075e-09	5.81252e-08
RNA-binding protein 39	RBM39	Q14498	9584	RBM39	1.48642e-09	6.06181e-08
Tissue-type plasminogen activator	tPA	P00750	5327	PLAT	1.83906e-09	7.27264e-08
Mitogen-activated protein kinase 14	MAPK14	Q16539	1432	MAPK14	2.06852e-09	7.79277e-08
Hemojuvelin	RGM-C	Q6ZVN8	148738	HFE2	2.09002e-09	7.79277e-08
Interleukin-5 receptor subunit alpha	IL-5 Ra	Q01344	3568	IL5RA	2.28478e-09	8.2445e-08
Protein NOV homolog	NovH	P48745	4856	NOV	2.33752e-09	8.2445e-08
Dual specificity mitogen-activated protein kinase kinase 2	MP2K2	P36507	5605	MAP2K2	2.84185e-09	9.75952e-08
WAP, kazal, immunoglobulin, kunitz and NTR domain-containing protein 1	WFKN1	Q96NZ8	117166	WFIKKN1	3.00761e-09	1.00639e-07
Collectin-12	COLEC12	Q5KU26	81035	COLEC12	3.3422e-09	1.09039e-07
Mediator of RNA polymerase II transcription subunit 1	MED-1	Q15648	5469	MED1	3.58971e-09	1.14258e-07
cGMP-specific 3',5'-cyclic phosphodiesterase	PDE5A	O76074	8654	PDE5A	4.41509e-09	1.37183e-07
Metalloproteinase inhibitor 1	MCP	P01033	7076	TIMP1	4.8196e-09	1.46269e-07
Stromal cell-derived factor 1	SDF-1	P48061	6387	CXCL12	5.10036e-09	1.51272e-07
Lactoperoxidase	PERL	P22079	4025	LPO	6.02717e-09	1.7328e-07
Plasma serine protease inhibitor	PCI	P05154	5104	SERPINA5	6.10796e-09	1.7328e-07
Bone morphogenetic protein 1	BMP-1	P13497	649	BMP1	6.24381e-09	1.73365e-07
Neuroligin-4, X-linked	NLGNX	Q8N0W4	57502	NLGN4X	6.68582e-09	1.81771e-07
Tumor necrosis factor receptor superfamily member 1A	TNF sR-I	P19438	7132	TNFRSF1A	7.50387e-09	1.99848e-07
Cathepsin F	CATF	Q9UBX1	8722	CTSF	1.16466e-08	3.03978e-07
Interleukin-23	IL-23	P29460, Q9NPF7	3593 51561	IL12B IL23A	1.36763e-08	3.49953e-07
Glucokinase regulatory protein	GCKR	Q14397	2646	GCKR	1.44654e-08	3.63026e-07
Ck-beta-8-1	Ck-b-8-1	P55773	6368	CCL23	1.5313e-08	3.77047e-07
Pappalysin-1	PAPP-A	Q13219	5069	PAPPA	1.57059e-08	3.79559e-07
von Willebrand factor	vWF	P04275	7450	VWF	1.69668e-08	4.02577e-07
Follistatin-related protein 1	FSTL1	Q12841	11167	FSTL1	1.82632e-08	4.18892e-07
Asialoglycoprotein receptor 1	ASGR1	P07306	432	ASGR1	1.82964e-08	4.18892e-07
Chymase	Chymase	P23946	1215	CMA1	1.95043e-08	4.36343e-07
beta-adrenergic receptor kinase 1	BARK1	P25098	156	ADRBK1	1.97274e-08	4.36343e-07
Glypican-5	GPC5	P78333	2262	GPC5	2.21622e-08	4.82027e-07
Semaphorin-6B	SEM6B	Q9H3T3	10501	SEMA6B	2.30841e-08	4.93849e-07
Growth/differentiation factor 11/8	GDF-11/8	O95390 O14793		GDF11 MSTN	2.44617e-08	5.108e-07
SPARC-like protein 1	SPARCL1	Q14515	8404	SPARCL1	2.46593e-08	5.108e-07
Signal transducer and activator of transcription 3	STAT3	P40763	6774	STAT3	2.8308e-08	5.77217e-07
Histone H1.2	Histone H1.2	P16403	3006	HIST1H1C	3.04335e-08	6.11011e-07
Cathepsin L2	Cathepsin V	O60911	1515	CTSV	3.21141e-08	6.34983e-07
Cathepsin D	Cathepsin D	P07339	1509	CTSD	3.45452e-08	6.72858e-07
Myoglobin	Myoglobin	P02144	4151	MB	3.61061e-08	6.92919e-07
Tyrosine-protein kinase Yes	YES	P07947	7525	YES1	3.9136e-08	7.33395e-07
C-C motif chemokine 21	6Ckine	O00585	6366	CCL21	3.93392e-08	7.33395e-07
Dual 3',5'-cyclic-AMP and -GMP phosphodiesterase 11A	PDE11	Q9HCR9	50940	PDE11A	4.24509e-08	7.8026e-07
N-acylethanolamine-hydrolyzing acid amidase	ASAHL	Q02083	27163	NAAA	4.60841e-08	8.35275e-07
Glycogen synthase kinase-3 alpha/beta	GSK-3 alpha/beta	P49840 P49841	2931 2932	GSK3A GSK3B	4.82797e-08	8.44626e-07
C-C motif chemokine 28	CCL28	Q9NRJ3	56477	CCL28	4.85405e-08	8.44626e-07
Melanoma-derived growth regulatory protein	MIA	Q16674	8190	MIA	4.85417e-08	8.44626e-07
Xaa-Pro aminopeptidase 1	XPNPEP1	Q9NQW7	7511	XPNPEP1	5.40709e-08	9.26358e-07
Coagulation factor IX	Coagulation Factor IX	P00740	2158	F9	5.46587e-08	9.26358e-07
Fibroblast growth factor 9	FGF9	P31371	2254	FGF9	5.71673e-08	9.56452e-07
Ferritin	Ferritin	P02794 P02792	2495 2512	FTH1 FTL	6.30247e-08	1.0411e-06
Parathyroid hormone-related protein	PTHrP	P12272	5744	PTHLH	7.03489e-08	1.14757e-06
Histone H2A.z	Histone H2A.z	P0C0S5	3015	H2AFZ	7.84889e-08	1.26454e-06
C-X-C motif chemokine 11	I-TAC	O14625	6373	CXCL11	8.43985e-08	1.34317e-06
14-3-3 protein family	14-3-3	P31946, P62258, P61981, Q04917, P27348, P63104, P31947	7529, 7531, 7532, 7533, 10971, 7534, 2810	YWHAB,YWHAE,YWHAG,YWHAH,YWHAQ,YWHAZ,SFN	9.23427e-08	1.45189e-06
Noggin	Noggin	Q13253	9241	NOG	9.34979e-08	1.45256e-06
Fibrinogen gamma chain	Fibrinogen g-chain dimer	P02679	2266	FGG	9.83122e-08	1.50938e-06
MAP kinase-activated protein kinase 2	MAPK2	P49137	9261	MAPKAPK2	1.06165e-07	1.61099e-06
Heat shock 70 kDa protein 1A	HSP 70	P0DMV8	3303	HSPA1A	1.19125e-07	1.78687e-06
Stanniocalcin-1	Stanniocalcin-1	P52823	6781	STC1	1.28996e-07	1.90438e-06
Angiopoietin-2	Angiopoietin-2	O15123	285	ANGPT2	1.29877e-07	1.90438e-06
14-3-3 protein zeta/delta	14-3-3 protein zeta/delta	P63104	7534	YWHAZ	1.40687e-07	2.03995e-06
Protein S100-A9	calgranulin B	P06702	6280	S100A9	1.50118e-07	2.13725e-06
C-C motif chemokine 8	MCP-2	P80075	6355	CCL8	1.50672e-07	2.13725e-06
X-ray repair cross-complementing protein 6	Ku70	P12956	2547	XRCC6	1.59019e-07	2.23139e-06
Tumor necrosis factor ligand superfamily member 12	TWEAK	O43508	8742	TNFSF12	1.68268e-07	2.33607e-06
D-dimer	D-dimer	P02671 P02675 P02679	2243 2244 2266	FGA FGB FGG	1.71863e-07	2.36085e-06
Tumor necrosis factor receptor superfamily member 1B	TNF sR-II	P20333	7133	TNFRSF1B	1.80033e-07	2.44732e-06
Platelet-derived growth factor subunit A	PDGF-AA	P04085	5154	PDGFA	1.84717e-07	2.48511e-06
Heterogeneous nuclear ribonucleoproteins A2/B1	hnRNP A2/B1	P22626	3181	HNRNPA2B1	2.00321e-07	2.66753e-06
Coagulation factor IXab	Coagulation Factor IXab	P00740	2158	F9	2.04082e-07	2.69017e-06
Pituitary adenylate cyclase-activating polypeptide 27	PACAP-27	P18509	116	ADCYAP1	2.14787e-07	2.80297e-06
