# Supplementary material for: Serum Proteomics of Older Patients Undergoing Major Cardiac Surgery: Identification of Biomarkers Associated With Postoperative Delirium
Source: Front Aging Neurosci. 2021 Aug 11;13:699763. doi: 10.3389/fnagi.2021.699763 (PMC8386117; doi:10.3389/fnagi.2021.699763)
Supplement: Supplementary file 5 [file Table_2.XLSX]

## Sheet: Sheet1
TargetFullName	Target	UniProt	EntrezGeneID	EntrezGeneSymbol	P.Value	adj.P.Val
Creatine kinase M-type	CK-MM	P06732	1158	CKM	2.76001e-12	7.66438e-10
6-phosphogluconate dehydrogenase, decarboxylating	6-Phosphogluconate dehydrogenase	P52209	5226	PGD	1.38075e-09	5.81252e-08
Carbonic anhydrase 3	Carbonic anhydrase III	P07451	761	CA3	2.22475e-07	2.87456e-06
Malate dehydrogenase, cytoplasmic	MDHC	P40925	4190	MDH1	1.88133e-06	1.53446e-05
Glucose-6-phosphate isomerase	PHI	P06744	2821	GPI	3.57927e-07	4.17049e-06
Phospholipase A2, membrane associated	NPS-PLA2	P14555	5320	PLA2G2A	3.02816e-05	0.000142662
Pyruvate kinase PKM	M2-PK	P14618	5315	PKM2	3.62557e-12	7.88562e-10
Fructose-bisphosphate aldolase A	aldolase A	P04075	226	ALDOA	1.21213e-10	8.78792e-09
Catalase	Catalase	P04040	847	CAT	4.11576e-05	0.00018269
Hexokinase-2	HXK2	P52789	3099	HK2	4.17071e-06	2.94515e-05
Alpha-enolase	Alpha enolase	P06733	2023	ENO1	7.01639e-06	4.46653e-05
Inosine-5'-monophosphate dehydrogenase 1	IMDH1	P20839	3614	IMPDH1	8.20034e-05	0.000314749
L-lactate dehydrogenase B chain	LDH-H 1	P07195	3945	LDHB	6.25883e-07	6.48236e-06
Triosephosphate isomerase	Triosephosphate isomerase	P60174	7167	TPI1	0.000475177	0.00140295
Transketolase	Transketolase	P29401	7086	TKT	0.000271469	0.000866178
Adenylosuccinate lyase	PUR8	P30566	158	ADSL	0.00157737	0.0038476
cGMP-specific 3',5'-cyclic phosphodiesterase	PDE5A	O76074	8654	PDE5A	4.41509e-09	1.37183e-07
Arginase-1	ARGI1	P05089	383	ARG1	0.00141275	0.00355915
Phospholipase A2	GIB	P04054	5319	PLA2G1B	0.000248391	0.000808355
Pyridoxal phosphate phosphatase	PLPP	Q96GD0	57026	PDXP	0.00181618	0.00431485
Glutathione S-transferase P	Glutathione S-transferase Pi	P09211	2950	GSTP1	7.73982e-05	0.000300609
Gamma-enolase	NSE	P09104	2026	ENO2	0.000382008	0.00117023
N-acetylglucosamine-6-sulfatase	GNS	P15586	2799	GNS	3.32409e-07	3.97975e-06
Prostaglandin G/H synthase 2	COX-2	P35354	5743	PTGS2	0.000409558	0.00124008
Platelet-activating factor acetylhydrolase IB subunit beta	PAFAH beta subunit	P68402	5049	PAFAH1B2	0.000229829	0.000753586
Ectonucleoside triphosphate diphosphohydrolase 5	ENTP5	O75356	957	ENTPD5	6.69395e-07	6.87843e-06
Creatine kinase B-type	CK-BB	P12277	1152	CKB	0.000637495	0.00179683
Calcium/calmodulin-dependent 3',5'-cyclic nucleotide phosphodiesterase 1A	PDE1A	P54750	5136	PDE1A	0.00046797	0.00138481
Heme oxygenase 2	HO-2	P30519	3163	HMOX2	0.00201459	0.00471155
3-hydroxyanthranilate 3,4-dioxygenase	3HAO	P46952	23498	HAAO	5.57646e-06	3.73194e-05
Dual 3',5'-cyclic-AMP and -GMP phosphodiesterase 11A	PDE11	Q9HCR9	50940	PDE11A	4.24509e-08	7.8026e-07
Aminoacylase-1	Aminoacylase-1	Q03154	95	ACY1	0.000541836	0.00157133
Phosphatidylinositol 3,4,5-trisphosphate 3-phosphatase and dual-specificity protein phosphatase PTEN	pTEN	P60484	5728	PTEN	1.68532e-06	1.41893e-05
dCTP pyrophosphatase 1	XTP3A	Q9H773	79077	DCTPP1	0.000877456	0.00236587
Prolactin receptor	Prolactin Receptor	P16471	5618	PRLR	3.62806e-05	0.000163263
Interleukin-18 receptor accessory protein	IL-18 Rb	O95256	8807	IL18RAP	0.000145996	0.000524861
Tumor necrosis factor receptor superfamily member 4	TNR4	P43489	7293	TNFRSF4	5.6989e-05	0.000237606
Erythropoietin receptor	EPO-R	P19235	2057	EPOR	4.75523e-05	0.000205938
Interleukin-36 beta	IL-1F8	Q9NZH7	27177	IL36B	8.75156e-06	5.23889e-05
Interleukin-13 receptor subunit alpha-1	IL-13 Ra1	P78552	3597	IL13RA1	3.73728e-05	0.0001676
Interleukin-7	IL-7	P13232	3574	IL7	0.000193153	0.000658134
Growth/differentiation factor 8	Myostatin	O14793	2660	MSTN	6.4727e-05	0.000262325
Interleukin-20 receptor subunit alpha	IL-20 Ra	Q9UHF4	53832	IL20RA	3.24957e-06	2.43718e-05
Interleukin-17B	IL-17B	Q9UHF5	27190	IL17B	4.70879e-05	0.000204832
Thrombopoietin Receptor	Thrombopoietin Receptor	P40238	4352	MPL	1.43335e-05	7.85936e-05
Interleukin-1 alpha	IL-1a	P01583	3552	IL1A	1.53139e-05	8.19603e-05
Interleukin-12 receptor subunit beta-2	IL-12 RB2	Q99665	3595	IL12RB2	1.95562e-05	0.000100476
Interleukin-13	IL-13	P35225	3596	IL13	8.13864e-07	7.98565e-06
Ciliary neurotrophic factor	CNTF	P26441	1270	CNTF	1.4111e-05	7.76999e-05
Tumor necrosis factor receptor superfamily member 19	TAJ	Q9NS68	55504	TNFRSF19	7.64602e-05	0.000298744
Somatotropin	HGH	P01241	2688	GH1	2.80421e-07	3.43881e-06
Tumor necrosis factor	TNF-a	P01375	7124	TNF	1.03221e-05	5.98682e-05
Tumor necrosis factor ligand superfamily member 6, soluble form	Fas ligand, soluble	P48023	356	FASLG	0.000195211	0.000663413
C-X-C motif chemokine 5	ENA-78	P42830	6374	CXCL5	1.21399e-06	1.10939e-05
Interleukin-5	IL-5	P05113	3567	IL5	2.15047e-05	0.000108052
Interleukin-4 receptor subunit alpha	IL-4 sR	P24394	3566	IL4R	0.000157722	0.000557799
Tumor necrosis factor ligand superfamily member 15	TNFSF15	O95150	9966	TNFSF15	0.000171591	0.000597138
CD70 antigen	CD70	P32970	970	CD70	4.79542e-07	5.04758e-06
Interleukin-17A	IL-17	Q16552	3605	IL17A	6.02013e-06	3.96781e-05
Interleukin-9	IL-9	P15248	3578	IL9	3.35226e-05	0.000153498
C-C motif chemokine 27	CTACK	Q9Y4X3	10850	CCL27	2.79528e-06	2.13324e-05
Connective tissue-activating peptide III	CTAP-III	P02775	5473	PPBP	4.98217e-05	0.000213172
C-X-C motif chemokine 9	MIG	Q07325	4283	CXCL9	0.000111239	0.000412406
Interleukin-17F	IL-17F	Q96PD4	112744	IL17F	1.76148e-06	1.4641e-05
Neutrophil-activating peptide 2	NAP-2	P02775	5473	PPBP	4.78155e-05	0.000205938
C-C motif chemokine 7	MCP-3	P80098	6354	CCL7	1.26583e-05	7.07124e-05
Interleukin-36 alpha	IL-1F6	Q9UHA7	27179	IL36A	2.97626e-05	0.000141237
C-C motif chemokine 8	MCP-2	P80075	6355	CCL8	1.50672e-07	2.13725e-06
C-C motif chemokine 4-like	LAG-1	Q8NHW4	388372	CCL4L1	3.68785e-06	2.70373e-05
Tumor necrosis factor ligand superfamily member 12	TWEAK	O43508	8742	TNFSF12	1.68268e-07	2.33607e-06
C-C motif chemokine 21	6Ckine	O00585	6366	CCL21	3.93392e-08	7.33395e-07
Stromal cell-derived factor 1	SDF-1	P48061	6387	CXCL12	5.10036e-09	1.51272e-07
C-C motif chemokine 19	MIP-3b	Q99731	6363	CCL19	1.79451e-06	1.47286e-05
C-C motif chemokine 22	MDC	O00626	6367	CCL22	6.12127e-10	2.95861e-08
C-X-C motif chemokine 10	IP-10	P02778	3627	CXCL10	1.42999e-10	9.15614e-09
C-C motif chemokine 25	TECK	O15444	6370	CCL25	7.09086e-06	4.47371e-05
C-X-C motif chemokine 6	GCP-2	P80162	6372	CXCL6	5.08143e-07	5.30502e-06
Eotaxin	Eotaxin	P51671	6356	CCL11	1.48511e-11	1.93806e-09
C-C motif chemokine 28	CCL28	Q9NRJ3	56477	CCL28	4.85405e-08	8.44626e-07
Prolactin	PRL	P01236	5617	PRL	7.55701e-05	0.000296153
C-X-C motif chemokine 11	I-TAC	O14625	6373	CXCL11	8.43985e-08	1.34317e-06
