# Supplementary material for: Serum Proteomics of Older Patients Undergoing Major Cardiac Surgery: Identification of Biomarkers Associated With Postoperative Delirium
Source: Front Aging Neurosci. 2021 Aug 11;13:699763. doi: 10.3389/fnagi.2021.699763 (PMC8386117; doi:10.3389/fnagi.2021.699763)
Supplement: Supplementary file 6 [file Table_3.XLSX]

## Sheet: Sheet1
TargetFullName	Target	UniProt	EntrezGeneID	EntrezGeneSymbol	log2FC	P.Value
Fibronectin Fragment 4	FN1.4	P02751	2335	FN1	-0.64312	0.00257655
Fibronectin Fragment 3	FN1.3	P02751	2335	FN1	-0.778962	0.00643704
Cadherin-12	Cadherin-12	P55289	1010	CDH12	0.626249	0.0127507
Calcium-dependent phospholipase A2	GV	P39877	5322	PLA2G5	0.295608	0.0133644
Proteasome subunit alpha type-6	PSA6	P60900	5687	PSMA6	0.517414	0.0152112
Toll-like receptor 2	TLR2	O60603	7097	TLR2	-0.316942	0.0155777
Superoxide dismutase [Cu-Zn]	SOD	P00441	6647	SOD1	0.542583	0.0162134
Troponin I, fast skeletal muscle	Troponin I, skeletal, fast twitch	P48788	7136	TNNI2	-0.93588	0.0176626
Interleukin-22 receptor subunit alpha-1	IL22RA1	Q8N6P7	58985	IL22RA1	0.460111	0.0182017
Glia-derived nexin	Protease nexin I	P07093	5270	SERPINE2	0.650923	0.0188154
Interleukin-6	IL-6	P05231	3569	IL6	0.780842	0.0226299
Ubiquitin-conjugating enzyme E2 L3	UB2L3	P68036	7332	UBE2L3	0.500411	0.0233648
Apoptosis regulator Bcl-2	Bcl-2	P10415	596	BCL2	0.574797	0.0246564
Histone acetyltransferase type B catalytic subunit	Hat1	O14929	8520	HAT1	0.422336	0.0246952
C5a anaphylatoxin	C5a	P01031	727	C5	-0.784297	0.0247436
Gremlin-1	GREM1	O60565	26585	GREM1	0.478529	0.0269533
Carbonic anhydrase 4	Carbonic Anhydrase IV	P22748	762	CA4	-0.381658	0.0308563
Methyl-CpG-binding domain protein 4	MBD4	O95243	8930	MBD4	0.423316	0.0309079
Cytokine receptor-like factor 2	TSLP R	Q9HC73	64109	CRLF2	0.377035	0.0310613
Leucine-rich repeat transmembrane protein FLRT3	FLRT3	Q9NZU0	23767	FLRT3	-0.487567	0.0312601
Receptor tyrosine-protein kinase erbB-3	ERBB3	P21860	2065	ERBB3	-0.319658	0.0319808
Transforming growth factor beta-1	TGF-b1	P01137	7040	TGFB1	0.432855	0.0326557
Ras-related C3 botulinum toxin substrate 3	RAC3	P60763	5881	RAC3	0.539199	0.0341264
Kremen protein 2	KREM2	Q8NCW0	79412	KREMEN2	0.444871	0.0349015
Protein kinase C zeta type	PKC-Z	Q05513	5590	PRKCZ	0.678272	0.0354256
Epithelial discoidin domain-containing receptor 1	discoidin domain receptor 1	Q08345	780	DDR1	-0.227136	0.0385186
Amphiregulin	AREG	P15514	374	AREG	0.576101	0.0389443
Interleukin-1 receptor type 1	IL-1 sRI	P14778	3554	IL1R1	-0.857691	0.0407841
Ribosomal protein S6 kinase alpha-5	RSK-like protein kinase	O75582	9252	RPS6KA5	0.301791	0.0409796
Seizure 6-like protein 2	SE6L2	Q6UXD5	26470	SEZ6L2	0.544376	0.0417232
Somatostatin-28	Somatostatin-28	P61278	6750	SST	-0.317697	0.0431434
Neuronal cell adhesion molecule	Nr-CAM	Q92823	4897	NRCAM	-0.540257	0.0437275
BMP-binding endothelial regulator protein	BMPER	Q8N8U9	168667	BMPER	0.398701	0.0439889
Fibroblast growth factor 16	FGF-16	O43320	8823	FGF16	0.615305	0.0446231
Tissue Factor	TF	P13726	2152	F3	-0.514732	0.0449493
E3 ubiquitin-protein ligase Mdm2	MDM2	Q00987	4193	MDM2	0.336248	0.0481118
Cell adhesion molecule 1	Nectin-like protein 2	Q9BY67	23705	CADM1	-0.533955	0.0503276
Interleukin-10 receptor subunit alpha	IL-10 Ra	Q13651	3587	IL10RA	-0.245802	0.0513028
Lamin-B1	Lamin-B1	P20700	4001	LMNB1	0.236179	0.0517337
Estrogen receptor	ER	P03372	2099	ESR1	0.384515	0.0518322
Mitochondrial import inner membrane translocase subunit TIM14	DnaJ homolog	Q96DA6	131118	DNAJC19	0.288545	0.0523713
Fibroblast growth factor 6	FGF-6	P10767	2251	FGF6	0.356524	0.0527081
Protein 4.1	41	P11171	2035	EPB41	0.844162	0.052714
Endoglin	Endoglin	P17813	2022	ENG	-0.51787	0.0536505
Kinesin-like protein KIF23	KIF23	Q02241	9493	KIF23	0.419339	0.0537627
Interleukin-27	IL-27	Q8NEV9 Q14213	246778 10148	IL27 EBI3	-0.239605	0.0542176
Integrin alpha-IIb: beta-3 complex	gpIIbIIIa	P08514 P05106	3674 3690	ITGA2B ITGB3	-0.851637	0.0547866
C-C motif chemokine 13	MCP-4	Q99616	6357	CCL13	0.456901	0.0557006
Complement C1r subcomponent	C1r	P00736	715	C1R	-0.890147	0.0559114
Cadherin-1	Cadherin E	P12830	999	CDH1	-0.466937	0.0562793
AT-rich interactive domain-containing protein 3A	ARI3A	Q99856	1820	ARID3A	0.436322	0.0577279
Cystatin-F	CYTF	O76096	8530	CST7	0.388925	0.0602708
Calcium/calmodulin-dependent 3',5'-cyclic nucleotide phosphodiesterase 1A	PDE1A	P54750	5136	PDE1A	0.473404	0.0608344
Angiopoietin-4	Angiopoietin-4	Q9Y264	51378	ANGPT4	0.337628	0.0631737
Fibroblast growth factor 8 isoform B	FGF-8B	P55075	2253	FGF8	0.306819	0.0637716
Plasmin	Plasmin	P00747	5340	PLG	0.2525	0.0640875
Netrin-4	NET4	Q9HB63	59277	NTN4	0.319482	0.0654787
Epidermal growth factor receptor substrate 15-like 1	EP15R	Q9UBC2	58513	EPS15L1	0.41604	0.0661236
Matrix metalloproteinase-17	MMP-17	Q9ULZ9	4326	MMP17	0.502519	0.0662923
Eukaryotic translation initiation factor 5A-1	eIF-5A-1	P63241	1984	EIF5A	0.578367	0.0668145
Platelet endothelial cell adhesion molecule	PECAM-1	P16284	5175	PECAM1	0.302839	0.0668344
DnaJ homolog subfamily B member 1	HSP 40	P25685	3337	DNAJB1	0.420436	0.0673714
Lactadherin	MFGM	Q08431	4240	MFGE8	-0.838228	0.0677082
Group IIE secretory phospholipase A2	GIIE	Q9NZK7	30814	PLA2G2E	0.257773	0.0685406
Proteasome subunit alpha type-1	PSA1	P25786	5682	PSMA1	0.176846	0.0694423
Nidogen-1	Nidogen	P14543	4811	NID1	-0.287915	0.0697707
Pescadillo homolog	PESC	O00541	23481	PES1	0.317422	0.069965
Sonic hedgehog protein	Sonic Hedgehog	Q15465	6469	SHH	-0.613396	0.0717957
Leucine-rich repeat transmembrane protein FLRT2	FLRT2	O43155	23768	FLRT2	-0.429761	0.0720538
Basal Cell Adhesion Molecule	BCAM	P50895	4059	BCAM	-0.434269	0.0723479
Vasoactive Intestinal Peptide	Vasoactive Intestinal Peptide	P01282	7432	VIP	0.232981	0.073106
Interleukin-3 receptor subunit alpha	IL-3 Ra	P26951	3563	IL3RA	0.302714	0.0744912
Intercellular adhesion molecule 3	sICAM-3	P32942	3385	ICAM3	0.292642	0.0756515
Thymic stromal lymphopoietin	TSLP	Q969D9	85480	TSLP	0.302195	0.0786092
Ephrin-B3	Ephrin-B3	Q15768	1949	EFNB3	0.543342	0.0802597
Apolipoprotein B	Apo B	P04114	338	APOB	-0.683812	0.0803685
Bcl2-associated agonist of cell death	BAD	Q92934	572	BAD	0.562482	0.0803959
Basigin	BASI	P35613	682	BSG	0.352067	0.0816244
Interleukin-6 receptor subunit alpha	IL-6 sRa	P08887	3570	IL6R	-0.362127	0.083097
Desert hedgehog protein N-product	DHH	O43323	50846	DHH	0.394986	0.0840983
Histone acetyltransferase KAT6A	MOZ	Q92794	7994	KAT6A	0.3038	0.08459
Interleukin-17 receptor C	IL-17 RC	Q8NAC3	84818	IL17RC	-0.346966	0.0862001
Collagen alpha-1(XXIII) chain	CONA1	Q86Y22	91522	COL23A1	0.334809	0.0872855
Transforming growth factor beta-3	TGF-b3	P10600	7043	TGFB3	0.30934	0.0884095
Metalloproteinase inhibitor 1	MCP	P01033	7076	TIMP1	0.509192	0.0904944
C-type lectin domain family 7 member A	CLC7A	Q9BXN2	64581	CLEC7A	0.347284	0.0910051
Cysteine-rich with EGF-like domain protein 1	CREL1	Q96HD1	78987	CRELD1	-0.432632	0.0954949
Growth/differentiation factor 9	GDF-9	O60383	2661	GDF9	0.22226	0.0967374
Membrane frizzled-related protein	MFRP	Q9BY79	83552	MFRP	0.369268	0.0984535
A disintegrin and metalloproteinase with thrombospondin motifs 1	ATS1	Q9UHI8	9510	ADAMTS1	0.332055	0.0989253
Roundabout homolog 3	ROBO3	Q96MS0	64221	ROBO3	0.183212	0.099917
60 kDa heat shock protein, mitochondrial	HSP 60	P10809	3329	HSPD1	0.680676	0.10008
SLIT and NTRK-like protein 5	SLIK5	O94991	26050	SLITRK5	-0.441136	0.101955
Olfactomedin-4	Olfactomedin-4	Q6UX06	10562	OLFM4	0.292792	0.101985
C-C motif chemokine 20	MIP-3a	P78556	6364	CCL20	0.301422	0.103738
Mitogen-activated protein kinase 9	JNK2	P45984	5601	MAPK9	-0.373332	0.10393
Cyclin-dependent kinase 1:G2/mitotic-specific cyclin-B1 complex	CDK1/cyclin B	P06493 P14635	983 891	CDC2 CCNB1	0.199154	0.106439
Interleukin-3	IL-3	P08700	3562	IL3	0.188806	0.106763
Phosphoglycerate mutase 1	Phosphoglycerate mutase 1	P18669	5223	PGAM1	-0.968505	0.107793
Insulin-like growth factor 1 receptor	IGF-I sR	P08069	3480	IGF1R	-0.398707	0.108394
Hepatoma-derived growth factor-related protein 2	HDGR2	Q7Z4V5	84717	HDGFRP2	0.317336	0.109303
Small glutamine-rich tetratricopeptide repeat-containing protein alpha	SGTA	O43765	6449	SGTA	0.630366	0.110028
Fibroblast growth factor 1	b-ECGF	P05230	2246	FGF1	-0.251667	0.111199
Neurogenic locus notch homolog protein 2	NOTC2	Q04721	4853	NOTCH2	-0.499504	0.111724
Insulin receptor	IR	P06213	3643	INSR	-0.356261	0.112505
Interleukin-5	IL-5	P05113	3567	IL5	-0.217639	0.113081
Ribosome maturation protein SBDS	SBDS	Q9Y3A5	51119	SBDS	0.450382	0.114529
Angiopoietin-1 receptor, soluble	sTie-2	Q02763	7010	TEK	-0.359974	0.114639
Fibronectin	Fibronectin	P02751	2335	FN1	-0.279485	0.115133
Serine/threonine-protein kinase TBK1	TBK1	Q9UHD2	29110	TBK1	0.292609	0.115458
Annexin A6	annexin VI	P08133	309	ANXA6	-0.358699	0.11567
Ephrin-A3	Ephrin-A3	P52797	1944	EFNA3	-0.277794	0.116898
Protein kinase C iota type	KPCI	P41743	5584	PRKCI	0.368911	0.117567
Parathyroid hormone	PTH	P01270	5741	PTH	-0.691852	0.117847
Enteropeptidase	Enterokinase	P98073	5651	TMPRSS15	0.265504	0.118433
Cation-independent mannose-6-phosphate receptor	IGF-II receptor	P11717	3482	IGF2R	-0.214724	0.119014
Plexin-B2	PLXB2	O15031	23654	PLXNB2	-0.315801	0.120876
Methionine aminopeptidase 1	METAP1	P53582	23173	METAP1	0.457468	0.122835
Acidic leucine-rich nuclear phosphoprotein 32 family member B	AN32B	Q92688	10541	ANP32B	-0.368834	0.123127
Inducible T-cell costimulator	ICOS	Q9Y6W8	29851	ICOS	0.307673	0.12399
Extracellular matrix protein 1	ECM1	Q16610	1893	ECM1	-0.393111	0.124413
NT-3 growth factor receptor	TrkC	Q16288	4916	NTRK3	-0.377165	0.125504
Lymphotactin	Lymphotactin	P47992	6375	XCL1	0.189218	0.127144
Kallikrein-4	Kallikrein 4	Q9Y5K2	9622	KLK4	0.25028	0.127618
Tumor necrosis factor receptor superfamily member 10A	TRAIL R1	O00220	8797	TNFRSF10A	0.272709	0.127809
Platelet receptor Gi24	GI24	Q9H7M9		C10orf54	0.174185	0.128315
Calcium/calmodulin-dependent protein kinase kinase 1	CaMKK alpha	Q8N5S9	84254	CAMKK1	0.373324	0.128745
Fibroblast growth factor 4	FGF-4	P08620	2249	FGF4	0.316909	0.129643
T-cell surface glycoprotein CD4	sCD4	P01730	920	CD4	0.298952	0.130385
Cysteine and glycine-rich protein 3	CSRP3	P50461	8048	CSRP3	-0.258526	0.132913
Interferon lambda-1	IFN-lambda 1	Q8IU54	282618	IFNL1	0.238281	0.133225
Integrin alpha-V: beta-5 complex	Integrin aVb5	P06756, P18084	3685 3693	ITGAV ITGB5	-0.427339	0.133458
Iduronate 2-sulfatase	IDS	P22304	3423	IDS	-0.222859	0.133701
AMP Kinase (alpha2beta2gamma1)	AMPK a2b2g1	P54646 O43741 P54619	5563 5565 5571	PRKAA2 PRKAB2 PRKAG1	0.281123	0.136091
Ankyrin-2	ANK2	Q01484	287	ANK2	-0.849175	0.136585
Interleukin-11	IL-11	P20809	3589	IL11	0.328727	0.137025
Interleukin-4 receptor subunit alpha	IL-4 sR	P24394	3566	IL4R	-0.293298	0.137254
Gamma-enolase	NSE	P09104	2026	ENO2	0.355453	0.137502
Ciliary neurotrophic factor receptor subunit alpha	CNTFR alpha	P26992	1271	CNTFR	-0.437426	0.141146
Complement C1q subcomponent	C1q	P02745 P02746 P02747	712 713 714	C1QA C1QB C1QC	-0.415691	0.141624
Mucin-1	MUC1	P15941	4582	MUC1	-0.271156	0.141731
Interleukin-1 receptor antagonist protein	IL-1Ra	P18510	3557	IL1RN	0.491037	0.141825
Peptidyl-prolyl cis-trans isomerase F, mitochondrial	Cyclophilin F	P30405	10105	PPIF	0.589042	0.141885
Fibroblast growth factor 12	FGF-12	P61328	2257	FGF12	0.197996	0.142608
Cytoskeleton-associated protein 2	CKAP2	Q8WWK9	26586	CKAP2	-0.23033	0.14373
Toll-like receptor 4	TLR4	O00206	7099	TLR4	-0.562179	0.14861
Histone H2A type 3	H2A3	Q7L7L0		HIST3H2A	0.938556	0.148941
SHC-transforming protein 1	SHC1	P29353	6464	SHC1	0.401547	0.149123
Kunitz-type protease inhibitor 1	HAI-1	O43278	6692	SPINT1	-0.552312	0.149126
Amphoterin-induced protein 2	AMGO2	Q86SJ2	347902	AMIGO2	-0.345516	0.149769
Interleukin-17F	IL-17F	Q96PD4	112744	IL17F	-0.37592	0.150161
Semaphorin-6A	Semaphorin-6A	Q9H2E6	57556	SEMA6A	-0.361303	0.150335
Bone morphogenetic protein receptor type-1A	BMPR1A	P36894	657	BMPR1A	-0.300805	0.15091
Interferon alpha-2	IFN-aA	P01563	3440	IFNA2	-0.170234	0.153289
Alpha-(1,3)-fucosyltransferase 5	FUT5	Q11128	2527	FUT5	-0.476749	0.153846
Tumor necrosis factor receptor superfamily member 8	CD30	P28908	943	TNFRSF8	0.305646	0.158055
Midkine	Midkine	P21741	4192	MDK	-0.706968	0.160521
Cytokine receptor common subunit gamma	IL-2 sRg	P31785	3561	IL2RG	0.412088	0.161017
Chymase	Chymase	P23946	1215	CMA1	0.290309	0.161281
Eukaryotic translation initiation factor 4H	eIF-4H	Q15056	7458	EIF4H	0.444924	0.161524
Ubiquitin-conjugating enzyme E2 G2	UB2G2	P60604	7327	UBE2G2	-0.283778	0.162728
Platelet-derived growth factor receptor alpha	PDGFRA	P16234	5156	PDGFRA	-0.307534	0.163018
NKG2D ligand 3	ULBP-3	Q9BZM4	79465	ULBP3	0.249834	0.165508
Ectonucleoside triphosphate diphosphohydrolase 3	ENTP3	O75355	956	ENTPD3	0.265555	0.166417
Ephrin-A4	Ephrin-A4	P52798	1945	EFNA4	-0.331744	0.167264
Megakaryocyte-associated tyrosine-protein kinase	MATK	P42679	4145	MATK	0.280996	0.167952
PILR alpha-associated neural protein	PIANP	Q8IYJ0	196500	PIANP	-0.375146	0.168058
Calcium/calmodulin-dependent protein kinase type II subunit alpha	CAMK2A	Q9UQM7	815	CAMK2A	0.278984	0.169828
Roundabout homolog 2	ROBO2	Q9HCK4	6092	ROBO2	-0.288101	0.170121
Apolipoprotein M	ApoM	O95445	55937	APOM	-0.493548	0.171001
Limbic system-associated membrane protein	LSAMP	Q13449	4045	LSAMP	-0.325634	0.172331
CD166 antigen	ALCAM	Q13740	214	ALCAM	-0.2744	0.173381
Tumor necrosis factor receptor superfamily member 11B	OPG	O00300	4982	TNFRSF11B	-0.222251	0.174287
6-phosphogluconate dehydrogenase, decarboxylating	6-Phosphogluconate dehydrogenase	P52209	5226	PGD	0.603784	0.175153
Heterogeneous nuclear ribonucleoprotein Q	HNRPQ	O60506	10492	SYNCRIP	-0.250938	0.175486
Pyridoxal phosphate phosphatase	PLPP	Q96GD0	57026	PDXP	0.453729	0.17566
Lymphotoxin-alpha	TNF-b	P01374	4049	LTA	0.383211	0.175793
BDNF/NT-3 growth factors receptor	TrkB	Q16620	4915	NTRK2	-0.277299	0.176569
Programmed cell death 1 ligand 2	PD-L2	Q9BQ51	80380	PDCD1LG2	-0.400772	0.177091
Fractalkine	Fractalkine/CX3CL-1	P78423	6376	CX3CL1	-0.292252	0.17908
Interleukin-13 receptor subunit alpha-1	IL-13 Ra1	P78552	3597	IL13RA1	-0.215777	0.183148
Reticulon-4 receptor	Nogo Receptor	Q9BZR6	65078	RTN4R	-0.339961	0.186662
Adenylate kinase isoenzyme 1	Myokinase, human	P00568	203	AK1	0.639286	0.187953
Ephrin-A5	Ephrin-A5	P52803	1946	EFNA5	-0.334602	0.188847
Protein S100-A9	calgranulin B	P06702	6280	S100A9	-0.453229	0.190486
Protein SET	SET	Q01105	6418	SET	-0.250514	0.190818
Contactin-1	contactin-1	Q12860	1272	CNTN1	-0.242477	0.191155
SLIT and NTRK-like protein 1	SLIK1	Q96PX8	114798	SLITRK1	0.242518	0.191769
Interferon gamma	IFN-g	P01579	3458	IFNG	-0.261081	0.193054
NKG2D ligand 1	ULBP-1	Q9BZM6	80329	ULBP1	0.234707	0.193262
A disintegrin and metalloproteinase with thrombospondin motifs 15	ATS15	Q8TE58	170689	ADAMTS15	0.158505	0.193621
Granzyme A	granzyme A	P12544	3001	GZMA	-0.303247	0.193991
Ras GTPase-activating protein 1	RASA1	P20936	5921	RASA1	-0.274475	0.194255
Neuronal growth regulator 1	NEGR1	Q7Z3B1	257194	NEGR1	-0.256756	0.19505
40S ribosomal protein S7	RS7	P62081	6201	RPS7	0.46131	0.195213
Heme oxygenase 2	HO-2	P30519	3163	HMOX2	0.479729	0.195503
Leucine-rich repeats and immunoglobulin-like domains protein 3	LRIG3	Q6UXM1	121227	LRIG3	-0.354887	0.195659
Prolactin	PRL	P01236	5617	PRL	0.669961	0.19778
Interferon gamma receptor 1	IFN-g R1	P15260	3459	IFNGR1	-0.320983	0.199192
Protein kinase C theta type	KPCT	Q04759	5588	PRKCQ	0.251805	0.199636
Interleukin-7 receptor subunit alpha	IL-7 Ra	P16871	3575	IL7R	0.209202	0.200092
Tyrosine-protein kinase Lyn	LYN	P07948	4067	LYN	0.418089	0.200801
Cadherin-3	P-Cadherin	P22223	1001	CDH3	-0.24139	0.201344
3-hydroxyacyl-CoA dehydrogenase type-2	ERAB	Q99714	3028	HSD17B10	0.823712	0.202043
Endoplasmic reticulum aminopeptidase 1	ARTS1	Q9NZ08	51752	ERAP1	-0.479023	0.202536
Neural cell adhesion molecule 1, 120 kDa isoform	NCAM-120	P13591	4684	NCAM1	-0.26704	0.202592
Small nuclear ribonucleoprotein F	RUXF	P62306	6636	SNRPF	-0.191053	0.202828
Fms-related tyrosine kinase 3 ligand	Flt3 ligand	P49771	2323	FLT3LG	-0.224614	0.202879
Persulfide dioxygenase ETHE1, mitochondrial	ETHE1	O95571	23474	ETHE1	-0.232938	0.204014
Interleukin-6 receptor subunit beta	gp130, soluble	P40189	3572	IL6ST	-0.259497	0.204513
Importin subunit beta-1	IMB1	Q14974	3837	KPNB1	0.495652	0.204655
Peroxiredoxin-1	Peroxiredoxin-1	Q06830	5052	PRDX1	0.442469	0.204742
Granzyme B	Granzyme B	P10144	3002	GZMB	0.20846	0.205441
Inosine-5'-monophosphate dehydrogenase 1	IMDH1	P20839	3614	IMPDH1	-0.624749	0.205451
NADPH--cytochrome P450 reductase	NADPH-P450 Oxidoreductase	P16435	5447	POR	0.767354	0.205935
Follistatin	FST	P19883	10468	FST	0.145783	0.206165
R-spondin-3	RSPO3	Q9BXY4	84870	RSPO3	-0.338774	0.20642
Cadherin-5	Cadherin-5	P33151	1003	CDH5	-0.291028	0.206761
Corticotropin	ACTH	P01189	5443	POMC	0.24088	0.20724
Tumor necrosis factor receptor superfamily member 17	BCMA	Q02223	608	TNFRSF17	-0.378331	0.208611
Tumor necrosis factor receptor superfamily member 18	GITR	Q9Y5U5	8784	TNFRSF18	-0.3555	0.209566
Signal transducer and activator of transcription 3	STAT3	P40763	6774	STAT3	0.37922	0.21005
GDNF family receptor alpha-3	GFRa-3	O60609	2676	GFRA3	0.455383	0.210221
Plasma protease C1 inhibitor	C1-Esterase Inhibitor	P05155	710	SERPING1	-0.328835	0.210513
Repulsive guidance molecule A	RGMA	Q96B86	56963	RGMA	-0.238713	0.211875
Leukocyte surface antigen CD47	CD47	Q08722	961	CD47	0.148446	0.214309
Tumor necrosis factor ligand superfamily member 6, soluble form	Fas ligand, soluble	P48023	356	FASLG	-0.259998	0.215697
NKG2-D type II integral membrane protein	NKG2D	P26718	22914	KLRK1	0.315378	0.216154
Hepatocyte growth factor receptor	Met	P08581	4233	MET	-0.239933	0.21617
Brevican core protein	PGCB	Q96GW7	63827	BCAN	-0.361587	0.216493
Immunoglobulin alpha Fc receptor	FCAR	P24071	2204	FCAR	0.164053	0.216547
OX-2 membrane glycoprotein	OX2G	P41217	4345	CD200	-0.217111	0.21856
Interleukin-20	IL-20	Q9NYY1	50604	IL20	0.171197	0.219453
Ubiquitin-conjugating enzyme E2 N	UBE2N	P61088	7334	UBE2N	0.430644	0.219752
Nascent polypeptide-associated complex subunit alpha	NACA	Q13765	4666	NACA	0.455463	0.22035
Calcium/calmodulin-dependent protein kinase type II subunit delta	CAMK2D	Q13557	817	CAMK2D	0.313473	0.221197
Tumor necrosis factor receptor superfamily member 6B	DcR3	O95407	8771	TNFRSF6B	0.158102	0.22202
Protein kinase C delta type	PKC-D	Q05655	5580	PRKCD	0.157464	0.222156
Kininogen-1	Kininogen, HMW	P01042	3827	KNG1	-0.303857	0.22232
Natural cytotoxicity triggering receptor 3	NKp30	O14931	259197	NCR3	-0.229276	0.22382
Programmed cell death 1 ligand 1	B7-H1	Q9NZQ7	29126	CD274	-0.301616	0.224604
Vacuolar protein sorting-associated protein VTA1 homolog	DRG-1	Q9NP79	51534	VTA1	0.463284	0.225111
C-reactive protein	CRP	P02741	1401	CRP	-0.889321	0.225661
Ephrin type-B receptor 6	EphB6	O15197	2051	EPHB6	-0.238894	0.228697
Tyrosine-protein kinase ABL1	ABL1	P00519	25	ABL1	0.227997	0.228851
Tropomyosin beta chain	Tropomyosin 2	P07951	7169	TPM2	-0.246068	0.229344
Cathepsin Z	CATZ	Q9UBR2	1522	CTSZ	-0.377824	0.229563
Ck-beta-8-1	Ck-b-8-1	P55773	6368	CCL23	-0.354943	0.229675
Platelet factor 4	PF-4	P02776	5196	PF4	0.284898	0.23011
Galectin-9	LEG9	O00182	3965	LGALS9	-0.3019	0.230499
Dual specificity protein phosphatase 3	DUS3	P51452	1845	DUSP3	0.346141	0.232381
Intercellular adhesion molecule 5	sICAM-5	Q9UMF0	7087	ICAM5	-0.325197	0.232665
Histone H3.1	H31	P68431	8350	HIST1H3A	0.46322	0.232975
Mediator of RNA polymerase II transcription subunit 1	MED-1	Q15648	5469	MED1	-0.247544	0.233124
Stress-induced-phosphoprotein 1	Stress-induced-phosphoprotein 1	P31948	10963	STIP1	0.338553	0.233841
Angiopoietin-related protein 3	ANGL3	Q9Y5C1	27329	ANGPTL3	0.418956	0.235985
Bone morphogenetic protein 1	BMP-1	P13497	649	BMP1	-0.231427	0.236284
Leukemia inhibitory factor receptor	LIF sR	P42702	3977	LIFR	-0.256617	0.236548
Angiopoietin-related protein 4	ANGL4	Q9BY76	51129	ANGPTL4	0.314365	0.238022
Proteasome subunit alpha type-2	PSA2	P25787	5683	PSMA2	0.223193	0.239379
SLAM family member 5	SLAF5	Q9UIB8	8832	CD84	0.193171	0.239831
Cytosolic non-specific dipeptidase	Glutamate carboxypeptidase	Q96KP4	55748	CNDP2	0.238128	0.241587
Interleukin-10	IL-10	P22301	3586	IL10	0.260745	0.241861
Neural cell adhesion molecule L1-like protein	CHL1	O00533	10752	CHL1	-0.255079	0.241931
Eukaryotic translation initiation factor 4E-binding protein 2	4EBP2	Q13542	1979	EIF4EBP2	0.246459	0.242457
Alpha-1-antitrypsin	a1-Antitrypsin	P01009	5265	SERPINA1	0.330563	0.243757
Retinoic acid receptor responder protein 2	TIG2	Q99969	5919	RARRES2	-0.31313	0.243818
Contactin-4	Contactin-4	Q8IWV2	152330	CNTN4	-0.267702	0.244222
Mitogen-activated protein kinase 11	MK11	Q15759	5600	MAPK11	-0.289715	0.244584
CD109 antigen	CD109	Q6YHK3	135228	CD109	-0.39038	0.244753
Non-receptor tyrosine-protein kinase TYK2	TYK2	P29597	7297	TYK2	-0.364957	0.246361
Ras-related C3 botulinum toxin substrate 1	RAC1	P63000	5879	RAC1	0.28666	0.246432
Apolipoprotein L1	Apo L1	O14791	8542	APOL1	0.211867	0.247464
Casein kinase II 2-alpha:2-beta heterotetramer	CK2-A1:B	P68400 P67870	1457 1460	CSNK2A1 CSNK2B	0.454611	0.247512
Serine/threonine-protein kinase MRCK beta	MRCKB	Q9Y5S2	9578	CDC42BPB	0.24558	0.249831
Serine/threonine-protein kinase PLK1	PLK-1	P53350	5347	PLK1	0.210057	0.250467
Angiostatin	Angiostatin	P00747	5340	PLG	-0.315435	0.251117
Lactoperoxidase	PERL	P22079	4025	LPO	-0.450147	0.251786
14-3-3 protein sigma	STRATIFIN	P31947	2810	SFN	0.172777	0.252076
Tyrosine-protein kinase Lyn, isoform B	LYNB	P07948	4067	LYN	0.469264	0.253139
Mitogen-activated protein kinase kinase kinase 7:TGF-beta-activated kinase 1 and MAP3K7-binding protein 1 fusion	TAK1-TAB1	O43318 Q15750	6885 10454	MAP3K7 TAB1	0.186548	0.253922
Calpastatin	Calpastatin	P20810	831	CAST	-0.372301	0.254158
Troponin T, cardiac muscle	Troponin T	P45379	7139	TNNT2	0.259631	0.255334
Growth factor receptor-bound protein 2	GRB2 adapter protein	P62993	2885	GRB2	0.432893	0.256791
T-lymphocyte surface antigen Ly-9	LY9	Q9HBG7	4063	LY9	-0.33819	0.257354
Thioredoxin domain-containing protein 12	TXD12	O95881	51060	TXNDC12	-0.250204	0.25946
Mitogen-activated protein kinase 14	MAPK14	Q16539	1432	MAPK14	0.275454	0.259809
WAP, Kazal, immunoglobulin, Kunitz and NTR domain-containing protein 2	WFKN2	Q8TEU8	124857	WFIKKN2	-0.484427	0.260711
Lymphotoxin alpha1:beta2	Lymphotoxin a1/b2	P01374, Q06643	4049 4050	LTA LTB	-0.252913	0.260862
Signal transducer and activator of transcription 6	STAT6	P42226	6778	STAT6	0.178111	0.261158
Cytokine receptor-like factor 1:Cardiotrophin-like cytokine factor 1 Complex	CLF-1/CLC Complex	O75462 Q9UBD9	9244 23529	CRLF1 CLCF1	-0.155769	0.26137
Macrophage mannose receptor 1	Macrophage mannose receptor	P22897	4360	MRC1	-0.218451	0.263917
P-selectin	P-Selectin	P16109	6403	SELP	0.264339	0.264262
Collagenase 3	MMP-13	P45452	4322	MMP13	-0.384131	0.26449
Neurexin-1-beta	NRX1B	P58400	9378	NRXN1	-0.274838	0.265611
Tyrosine-protein kinase JAK2	JAK2	O60674	3717	JAK2	-0.228789	0.26608
Tumor necrosis factor receptor superfamily member 11A	RANK	Q9Y6Q6	8792	TNFRSF11A	0.199359	0.267082
Thrombin	Thrombin	P00734	2147	F2	-0.372457	0.269063
Leukotriene A-4 hydrolase	LKHA4	P09960	4048	LTA4H	-0.570729	0.270352
MAP kinase-activated protein kinase 2	MAPK2	P49137	9261	MAPKAPK2	-0.220515	0.271558
14-3-3 protein epsilon	14-3-3E	P62258	7531	YWHAE	-0.381373	0.274622
ICOS ligand	B7-H2	O75144	23308	ICOSLG	0.278039	0.275668
Serine/threonine-protein kinase pim-1	PIM1	P11309	5292	PIM1	0.307631	0.275755
Testican-1	Testican-1	Q08629	6695	SPOCK1	-0.235602	0.276047
GTP-binding nuclear protein Ran	RAN	P62826	5901	RAN	0.432102	0.277206
Fibrinogen	Fibrinogen	P02671 P02675 P02679	2243 2244 2266	FGA FGB FGG	0.344049	0.277269
Interleukin-27 receptor subunit alpha	TCCR	Q6UWB1	9466	IL27RA	-0.216767	0.277599
Complement component C8	C8	P07357,P07358,P07360	731 732 733	C8A C8B C8G	-0.315001	0.277979
Periostin	Periostin	Q15063	10631	POSTN	-0.283383	0.278592
Alpha-2-macroglobulin	a2-Macroglobulin	P01023	2	A2M	-0.340499	0.27895
Agouti-related protein	ART	O00253	181	AGRP	-0.409127	0.279756
Kallikrein-13	kallikrein 13	Q9UKR3	26085	KLK13	-0.168779	0.281539
Tyrosine-protein kinase transmembrane receptor ROR1	ROR1	Q01973	4919	ROR1	-0.32235	0.282549
Biglycan	BGN	P21810	633	BGN	-0.266975	0.282587
Proliferation-associated protein 2G4	PA2G4	Q9UQ80	5036	PA2G4	0.475886	0.282688
SH2 domain-containing protein 1A	SH21A	O60880	4068	SH2D1A	0.294489	0.282962
Prokineticin-1	EG-VEGF	P58294	84432	PROK1	0.169242	0.286711
Translationally-controlled tumor protein	TCTP	P13693	7178	TPT1	0.352709	0.289899
Beta-endorphin	b-Endorphin	P01189	5443	POMC	-0.296473	0.291087
Elongation factor 1-beta	EF-1-beta	P24534	1933	EEF1B2	0.280899	0.292588
Prolyl endopeptidase FAP	SEPR	Q12884	2191	FAP	-0.161583	0.292705
Serine/threonine-protein kinase PAK 3	PAK3	O75914	5063	PAK3	-0.241055	0.294137
Scavenger receptor class F member 2	SREC-II	Q96GP6	91179	SCARF2	0.185729	0.30007
Neurogenic locus notch homolog protein 1	Notch 1	P46531	4851	NOTCH1	-0.17052	0.300554
Ephrin type-B receptor 2	EPHB2	P29323	2048	EPHB2	-0.244944	0.301334
Protein disulfide-isomerase A3	Protein disulfide isomerase A3	P30101	2923	PDIA3	0.182449	0.302984
Tumor necrosis factor receptor superfamily member 10B	TRAIL R2	O14763	8795	TNFRSF10B	0.24704	0.303314
Proto-oncogene vav	VAV	P15498	7409	VAV1	0.399729	0.303358
Vascular endothelial growth factor receptor 3	VEGF sR3	P35916	2324	FLT4	-0.249399	0.304002
C-X-C motif chemokine 6	GCP-2	P80162	6372	CXCL6	-0.47879	0.304316
Eotaxin	Eotaxin	P51671	6356	CCL11	0.195556	0.304692
N-terminal pro-BNP	N-terminal pro-BNP	P16860	4879	NPPB	-0.600579	0.305371
Carbonic anhydrase 13	Carbonic anhydrase XIII	Q8N1Q1	377677	CA13	0.41849	0.305901
Cysteine-rich secretory protein 3	CRIS3	P54108	10321	CRISP3	0.149527	0.305976
Plasminogen	Plasminogen	P00747	5340	PLG	-0.275525	0.306926
Killer cell immunoglobulin-like receptor 2DL4	KI2L4	Q99706	3805	KIR2DL4	0.431116	0.308
Netrin receptor UNC5D	UNC5H4	Q6UXZ4	137970	UNC5D	-0.372585	0.308073
Epidermal growth factor receptor	ERBB1	P00533	1956	EGFR	-0.14173	0.309632
Growth-regulated alpha protein	Gro-a	P09341	2919	CXCL1	0.187271	0.310626
Mitogen-activated protein kinase 13	MK13	O15264	5603	MAPK13	-0.217648	0.310824
OCIA domain-containing protein 1	OCAD1	Q9NX40	54940	OCIAD1	0.155069	0.311537
Alpha-soluble NSF attachment protein	SNAA	P54920	8775	NAPA	0.395656	0.312244
Tropomyosin alpha-4 chain	Tropomyosin 4	P67936	7171	TPM4	0.493521	0.312521
Syntaxin-1A	STX1a	Q16623	6804	STX1A	0.197493	0.312592
Growth/differentiation factor 2	GDF2	Q9UK05	2658	GDF2	0.160305	0.31394
Neurexophilin-1	NXPH1	P58417	30010	NXPH1	-0.25026	0.314974
Trypsin-2	Trypsin 2	P07478	5645	PRSS2	0.581715	0.315526
Matrix metalloproteinase-14	MMP-14	P50281	4323	MMP14	-0.562098	0.316051
Microtubule-associated protein tau	tau	P10636	4137	MAPT	0.151745	0.316165
Alpha-2-antiplasmin	a2-Antiplasmin	P08697	5345	SERPINF2	-0.181057	0.316336
Stromal cell-derived factor 1	SDF-1	P48061	6387	CXCL12	-0.238651	0.319111
Carboxypeptidase B2	TAFI	Q96IY4	1361	CPB2	-0.134354	0.319775
Bone morphogenetic protein 10	BMP10	O95393	27302	BMP10	0.235004	0.320482
Coagulation Factor V	Coagulation Factor V	P12259	2153	F5	-0.267509	0.321659
Tyrosine-protein kinase BTK	BTK	Q06187	695	BTK	0.452944	0.322681
Fibroblast growth factor 8 isoform A	FGF-8A	P55075	2253	FGF8	0.394607	0.322852
High affinity cAMP-specific 3',5'-cyclic phosphodiesterase 7A	PDE7A	Q13946	5150	PDE7A	0.195187	0.324236
Neural cell adhesion molecule L1	NCAM-L1	P32004	3897	L1CAM	-0.267235	0.324505
cAMP-dependent protein kinase catalytic subunit alpha	PRKACA	P17612	5566	PRKACA	0.250679	0.325605
ATP synthase subunit O, mitochondrial	ATPO	P48047	539	ATP5O	0.719506	0.325743
Protein jagged-1	JAG1	P78504	182	JAG1	-0.205964	0.326879
Leukocyte immunoglobulin-like receptor subfamily B member 2	ILT-4	Q8N423	10288	LILRB2	-0.202247	0.326953
CD83 antigen	CD83	Q01151	9308	CD83	-0.288258	0.326972
Chordin-like protein 1	CRDL1	Q9BU40	91851	CHRDL1	-0.28184	0.328202
Alpha-enolase	Alpha enolase	P06733	2023	ENO1	0.44396	0.328585
Tyrosine-protein kinase receptor Tie-1, soluble	sTie-1	P35590	7075	TIE1	-0.23934	0.329313
Dynein light chain roadblock-type 1	DLRB1	Q9NP97	83658	DYNLRB1	-0.25267	0.330494
Ectodysplasin-A, secreted form	EDA	Q92838	1896	EDA	-0.279056	0.332503
Glial cell line-derived neurotrophic factor	GDNF	P39905	2668	GDNF	0.253188	0.332859
Interleukin-4	IL-4	P05112	3565	IL4	0.131297	0.33402
Tumor necrosis factor receptor superfamily member 12A	TWEAKR	Q9NP84	51330	TNFRSF12A	-0.311538	0.334173
Ectonucleoside triphosphate diphosphohydrolase 5	ENTP5	O75356	957	ENTPD5	-0.172178	0.335734
Complement component C1q receptor	C1QR1	Q9NPY3	22918	CD93	-0.225797	0.338453
Troponin I, cardiac muscle	Troponin I	P19429	7137	TNNI3	-0.660624	0.340112
Chloride intracellular channel protein 1	NCC27	O00299	1192	CLIC1	0.18238	0.340785
Tyrosine-protein kinase receptor TYRO3	Dtk	Q06418	7301	TYRO3	-0.197281	0.341005
C-C motif chemokine 24	Eotaxin-2	O00175	6369	CCL24	0.166112	0.341918
Glycylpeptide N-tetradecanoyltransferase 1	NMT1	P30419	4836	NMT1	-0.185448	0.342651
C-C motif chemokine 28	CCL28	Q9NRJ3	56477	CCL28	-0.326134	0.342897
Mast/stem cell growth factor receptor Kit	SCF sR	P10721	3815	KIT	-0.207477	0.344662
Dual specificity mitogen-activated protein kinase kinase 4	MP2K4	P45985	6416	MAP2K4	-0.319687	0.346342
72 kDa type IV collagenase	MMP-2	P08253	4313	MMP2	-0.224506	0.346399
Tumor necrosis factor-inducible gene 6 protein	TSG-6	P98066	7130	TNFAIP6	-0.304283	0.349771
Urokinase-type plasminogen activator	uPA	P00749	5328	PLAU	-0.205772	0.350372
C-C motif chemokine 2	MCP-1	P13500	6347	CCL2	0.367226	0.351989
14-3-3 protein zeta/delta	14-3-3 protein zeta/delta	P63104	7534	YWHAZ	0.53123	0.352726
C-type mannose receptor 2	MRC2	Q9UBG0	9902	MRC2	-0.273281	0.35319
Erythropoietin	Epo	P01588	2056	EPO	-0.734391	0.354099
SUMO-conjugating enzyme UBC9	UBC9	P63279	7329	UBE2I	0.263383	0.354841
Follistatin-related protein 1	FSTL1	Q12841	11167	FSTL1	-0.147113	0.355756
Cell surface glycoprotein CD200 receptor 1	MO2R1	Q8TD46	131450	CD200R1	-0.222962	0.357488
Granzyme H	Granzyme H	P20718	2999	GZMH	0.140262	0.3581
Coagulation factor IXab	Coagulation Factor IXab	P00740	2158	F9	-0.190545	0.359885
gp41 C34 peptide, HIV	C34 gp41 HIV Fragment	Q70626		Human-virus	-0.201686	0.360645
Interleukin-1 alpha	IL-1a	P01583	3552	IL1A	-0.155985	0.361031
Tyrosine-protein phosphatase non-receptor type 2	TCPTP	P17706	5771	PTPN2	0.105959	0.361715
Serine/threonine-protein kinase PAK 7	PAK7	Q9P286	57144	PAK7	0.122245	0.362181
Cyclin-dependent kinase 2:Cyclin-A2 complex	CDK2/cyclin A	P24941 P20248	1017 890	CDK2 CCNA2	0.145989	0.362454
MHC class I polypeptide-related sequence A	MICA	Q29983	4276	MICA	-0.602241	0.362566
Heat shock cognate 71 kDa protein	HSP70 protein 8	P11142	3312	HSPA8	0.3012	0.362991
CD97 antigen	CD97	P48960	976	CD97	-0.146104	0.364007
Ubiquitin-fold modifier-conjugating enzyme 1	UFC1	Q9Y3C8	51506	UFC1	-0.17654	0.364121
Oxidized low-density lipoprotein receptor 1	OLR1	P78380	4973	OLR1	-0.429104	0.364215
Dickkopf-related protein 3	DKK3	Q9UBP4	27122	DKK3	-0.214513	0.364471
Interleukin-24	IL24	Q13007	11009	IL24	0.278114	0.364615
Interleukin-10 receptor subunit beta	IL-10 Rb	Q08334	3588	IL10RB	-0.11249	0.365096
Adenylosuccinate lyase	PUR8	P30566	158	ADSL	0.367334	0.365342
Tyrosine-protein kinase Fgr	FGR	P09769	2268	FGR	-0.971559	0.367293
RNA-binding protein 39	RBM39	Q14498	9584	RBM39	0.24927	0.368331
HemK methyltransferase family member 2	HEMK2	Q9Y5N5	29104	N6AMT1	-0.173979	0.370451
Matrilin-3	MATN3	O15232	4148	MATN3	0.168139	0.37258
GTPase KRas	K-ras	P01116	3845	KRAS	-0.229812	0.373872
Delta-like protein 4	DLL4	Q9NR61	54567	DLL4	0.160254	0.375127
Fructose-bisphosphate aldolase A	aldolase A	P04075	226	ALDOA	0.226116	0.375735
Tyrosine-protein kinase Fyn	FYN	P06241	2534	FYN	0.341007	0.375785
Sialic acid-binding Ig-like lectin 7	Siglec-7	Q9Y286	27036	SIGLEC7	-0.210621	0.376672
Formimidoyltransferase-cyclodeaminase	FTCD	O95954	10841	FTCD	-0.808952	0.377025
Eukaryotic translation initiation factor 5	eIF-5	P55010	1983	EIF5	0.127944	0.378498
COMM domain-containing protein 7	COMMD7	Q86VX2	149951	COMMD7	0.115784	0.378723
Ribosomal protein S6 kinase alpha-3	RPS6KA3	P51812	6197	RPS6KA3	0.221049	0.379556
B-cell lymphoma 6 protein	BCL6	P41182	604	BCL6	-0.189098	0.380869
Kallikrein-7	Kallikrein 7	P49862	5650	KLK7	0.404103	0.382614
SPARC	ON	P09486	6678	SPARC	0.258959	0.383158
Ephrin type-A receptor 1	EphA1	P21709	2041	EPHA1	-0.220793	0.384138
Killer cell lectin-like receptor subfamily F member 1	KLRF1	Q9NZS2	51348	KLRF1	0.115065	0.38475
Vesicular integral-membrane protein VIP36	Lectin, mannose-binding 2	Q12907	10960	LMAN2	0.319527	0.386475
Peroxiredoxin-6	Peroxiredoxin-6	P30041	9588	PRDX6	0.382716	0.386673
Cathepsin G	Cathepsin G	P08311	1511	CTSG	0.293412	0.38688
Ephrin type-A receptor 2	Epithelial cell kinase	P29317	1969	EPHA2	-0.284112	0.387382
Tropomyosin alpha-1 chain	Tropomyosin 1 alpha chain	P09493	7168	TPM1	-0.160135	0.387621
Receptor tyrosine-protein kinase erbB-2	ERBB2	P04626	2064	ERBB2	0.102639	0.387663
TATA-box-binding protein	TBP	P20226	6908	TBP	-0.199887	0.390348
NAD-dependent protein deacetylase sirtuin-2	SIRT2	Q8IXJ6	22933	SIRT2	0.227155	0.390887
Amyloid beta A4 protein	amyloid precursor protein	P05067	351	APP	0.234895	0.391544
Cell adhesion molecule 3	Nectin-like protein 1	Q8N126	57863	CADM3	0.144843	0.391913
Bone morphogenetic protein receptor type-2	BMP RII	Q13873	659	BMPR2	-0.185432	0.392149
Proteasome activator complex subunit 1	PSME1	Q06323	5720	PSME1	0.157111	0.393921
Platelet glycoprotein VI	GPVI	Q9HCN6	51206	GP6	0.290562	0.394709
Hexokinase-2	HXK2	P52789	3099	HK2	-0.370124	0.395467
Down syndrome cell adhesion molecule	DSCAM	O60469	1826	DSCAM	-0.207663	0.395676
Endothelin-converting enzyme 1	Endothelin-converting enzyme 1	P42892	1889	ECE1	-0.192899	0.396476
T-lymphocyte activation antigen CD86	B7-2	P42081	942	CD86	-0.260261	0.396495
Serine/threonine-protein kinase WNK3	WNK3	Q9BYP7	65267	WNK3	0.368438	0.396532
Vascular endothelial growth factor receptor 2	VEGF sR2	P35968	3791	KDR	-0.142917	0.397395
S-phase kinase-associated protein 1	SKP1	P63208	6500	SKP1	0.131225	0.39747
Interleukin-22 receptor subunit alpha-2	IL-22BP	Q969J5	116379	IL22RA2	-0.288857	0.397474
ATP synthase subunit beta, mitochondrial	ATP synthase beta chain	P06576	506	ATP5B	-0.209738	0.397867
Heat shock protein HSP 90-alpha/beta	HSP 90a/b	P07900 P08238		HSP90AA1 HSP90AB1	0.440079	0.398383
Insulin-like growth factor-binding protein 1	IGFBP-1	P08833	3484	IGFBP1	0.571932	0.398641
High mobility group protein B1	HMG-1	P09429	3146	HMGB1	0.166645	0.399969
Interferon alpha/beta receptor 1	IFN-a/b R1	P17181	3454	IFNAR1	-0.105584	0.400191
FACT complex subunit SSRP1	SSRP1	Q08945	6749	SSRP1	0.12015	0.40039
Thrombospondin-4	TSP4	P35443	7060	THBS4	-0.242176	0.401175
Aggrecan core protein	Aggrecan	P16112	176	ACAN	-0.153286	0.401433
Hyaluronan and proteoglycan link protein 1	HPLN1	P10915	1404	HAPLN1	0.161788	0.402059
Tumor necrosis factor receptor superfamily member 21	DR6	O75509	27242	TNFRSF21	-0.217311	0.403757
Tyrosine-protein phosphatase non-receptor type 6	PTP-1C	P29350	5777	PTPN6	0.264301	0.403899
N-acetyl-D-glucosamine kinase	NAGK	Q9UJ70	55577	NAGK	0.3446	0.405014
Protein S100-A12	S100A12	P80511	6283	S100A12	0.376908	0.406875
Tumor necrosis factor ligand superfamily member 18	TNFSF18	Q9UNG2	8995	TNFSF18	-0.174207	0.407803
Tumor necrosis factor ligand superfamily member 15	TNFSF15	O95150	9966	TNFSF15	-0.24556	0.408561
Tumor necrosis factor receptor superfamily member 13B	TACI	O14836	23495	TNFRSF13B	0.0997459	0.410997
Ciliary neurotrophic factor	CNTF	P26441	1270	CNTF	-0.102009	0.412005
Interleukin-37	IL-1F7	Q9NZH6	27178	IL37	-0.22129	0.41276
Carbonic anhydrase 1	Carbonic anhydrase I	P00915	759	CA1	0.455206	0.413449
14-3-3 protein family	14-3-3	P31946, P62258, P61981, Q04917, P27348, P63104, P31947	7529, 7531, 7532, 7533, 10971, 7534, 2810	YWHAB,YWHAE,YWHAG,YWHAH,YWHAQ,YWHAZ,SFN	0.416332	0.414671
Ephrin-A2	Ephrin-A2	O43921	1943	EFNA2	-0.181273	0.415365
WNT1-inducible-signaling pathway protein 1	WISP-1	O95388	8840	WISP1	0.235836	0.41681
Ectonucleotide pyrophosphatase/phosphodiesterase family member 7	ENPP7	Q6UWV6	339221	ENPP7	-0.427219	0.419654
Fibroblast growth factor 7	FGF7	P21781	2252	FGF7	0.150175	0.421518
Cytochrome c	Cytochrome c	P99999	54205	CYCS	-0.118181	0.422856
Peptidyl-prolyl cis-trans isomerase A	Cyclophilin A	P62937	5478	PPIA	0.206419	0.422998
B-cell receptor CD22	CD22	P20273	933	CD22	0.0971114	0.423146
Histone H1.2	Histone H1.2	P16403	3006	HIST1H1C	0.35301	0.424058
Superoxide dismutase [Mn], mitochondrial	Mn SOD	P04179	6648	SOD2	-0.254763	0.424254
Estradiol 17-beta-dehydrogenase 1	17-beta-HSD 1	P14061	3292	HSD17B1	0.152079	0.42473
Junctional adhesion molecule-like	JAML1	Q86YT9	120425	AMICA1	-0.120469	0.425168
Arginase-1	ARGI1	P05089	383	ARG1	-0.744389	0.425678
Peptidyl-prolyl cis-trans isomerase D	PPID	Q08752	5481	PPID	-0.305797	0.427068
Calcium/calmodulin-dependent protein kinase type II subunit beta	CAMK2B	Q13554	816	CAMK2B	0.212794	0.427404
Vitronectin	Vitronectin	P04004	7448	VTN	-0.191928	0.427608
Cardiotrophin-1	Cardiotrophin-1	Q16619	1489	CTF1	-0.215241	0.427814
Hsp90 co-chaperone Cdc37	CDC37	Q16543	11140	CDC37	0.174211	0.428764
Cell adhesion molecule-related/down-regulated by oncogenes	CDON	Q4KMG0	50937	CDON	-0.180685	0.428819
CD27 antigen	CD27	P26842	939	CD27	-0.126468	0.429274
PolyUbiquitin K48-linked	PolyUbiquitin K48	P0CG47	7314	UBB	0.355188	0.429379
beta-nerve growth factor	b-NGF	P01138	4803	NGF	-0.223322	0.430173
Phosphoglucomutase-1	PGM1	P36871	5236	PGM1	0.308622	0.431386
Natural cytotoxicity triggering receptor 1	NKp46	O76036	9437	NCR1	-0.150539	0.431475
Peptidyl-prolyl cis-trans isomerase B	PPIB	P23284	5479	PPIB	0.226915	0.432638
1-phosphatidylinositol 4,5-bisphosphate phosphodiesterase gamma-1	PLCG1	P19174	5335	PLCG1	-0.16351	0.433266
C-type lectin domain family 1 member B	CLC1B	Q9P126	51266	CLEC1B	0.171781	0.433887
Trypsin-1	Trypsin	P07477	5644	PRSS1	0.449034	0.434136
Neuregulin-1	NEUREGULIN-1	Q02297	3084	NRG1	-0.194473	0.435961
C-C motif chemokine 26	Eotaxin-3	Q9Y258	10344	CCL26	0.191042	0.436432
Legumain	LGMN	Q99538	5641	LGMN	0.125039	0.439195
cGMP-inhibited 3',5'-cyclic phosphodiesterase A	PDE3A	Q14432	5139	PDE3A	0.135682	0.43943
Myosin-binding protein C, slow-type	MYPC1	Q00872	4604	MYBPC1	0.172245	0.440035
Bone morphogenetic protein 6	BMP-6	P22004	654	BMP6	-0.20768	0.440662
Interleukin-18 receptor 1	IL-18 Ra	Q13478	8809	IL18R1	-0.146555	0.441842
High affinity cGMP-specific 3',5'-cyclic phosphodiesterase 9A	PDE9A	O76083	5152	PDE9A	-0.115041	0.442018
Decorin	Bone proteoglycan II	P07585	1634	DCN	-0.201502	0.442363
Protein NOV homolog	NovH	P48745	4856	NOV	-0.139382	0.442497
Gelsolin	Gelsolin	P06396	2934	GSN	0.156763	0.443006
Persephin	Persephin	O60542	5623	PSPN	0.170498	0.443473
Vascular cell adhesion protein 1	VCAM-1	P19320	7412	VCAM1	-0.253391	0.444009
Serine/threonine-protein kinase receptor R3	ALK-1	P37023	94	ACVRL1	0.242653	0.444065
TGF-beta receptor type-2	TGF-b R II	P37173	7048	TGFBR2	-0.192716	0.445413
Sorting nexin-4	Sorting nexin 4	O95219	8723	SNX4	0.15664	0.446025
Dual specificity mitogen-activated protein kinase kinase 1	MEK1	Q02750	5604	MAP2K1	-0.141031	0.446138
Dermatopontin	DERM	Q07507	1805	DPT	-0.271155	0.446904
Transforming growth factor beta receptor type 3	TGF-b R III	Q03167	7049	TGFBR3	-0.223731	0.448002
R-spondin-4	RSPO4	Q2I0M5	343637	RSPO4	-0.270014	0.448537
Death-associated protein kinase 2	DAPK2	Q9UIK4	23604	DAPK2	0.15285	0.449332
C-C motif chemokine 1	I-309	P22362	6346	CCL1	-0.155335	0.449524
High affinity immunoglobulin gamma Fc receptor I	FCGR1	P12314	2209	FCGR1A	0.28408	0.44963
Protein S100-A6	S100A6	P06703	6277	S100A6	0.152944	0.450006
Carbonic anhydrase 3	Carbonic anhydrase III	P07451	761	CA3	0.338777	0.450887
Ephrin type-B receptor 4	EphB4	P54760	2050	EPHB4	0.149396	0.451095
Interleukin-18-binding protein	IL-18 BPa	O95998	10068	IL18BP	-0.259268	0.452726
Alcohol dehydrogenase [NADP(+)]	AK1A1	P14550	10327	AKR1A1	0.400203	0.452754
Myeloid cell surface antigen CD33	Siglec-3	P20138	945	CD33	-0.332579	0.452987
Abelson tyrosine-protein kinase 2	ABL2	P42684	27	ABL2	0.154038	0.453401
Caspase-2	Caspase-2	P42575	835	CASP2	0.123003	0.45403
Interleukin-1 receptor type 2	IL-1 sRII	P27930	7850	IL1R2	-0.146559	0.454656
Plasma kallikrein	Prekallikrein	P03952	3818	KLKB1	-0.188067	0.454675
Coagulation factor IX	Coagulation Factor IX	P00740	2158	F9	-0.152351	0.455017
Low-density lipoprotein receptor-related protein 1, soluble	sLRP1	Q07954	4035	LRP1	-0.174101	0.455097
Properdin	Properdin	P27918	5199	CFP	0.115595	0.455894
PolyUbiquitin K63-linked	PolyUbiquitin K63	P0CG48	7316	UBC	0.171373	0.456812
C-C motif chemokine 16	HCC-4	O15467	6360	CCL16	-0.259099	0.457515
N-acylethanolamine-hydrolyzing acid amidase	ASAHL	Q02083	27163	NAAA	-0.346236	0.458969
Sialic acid-binding Ig-like lectin 6	Siglec-6	O43699	946	SIGLEC6	-0.344937	0.46064
Disintegrin and metalloproteinase domain-containing protein 9	ADAM 9	Q13443	8754	ADAM9	-0.166656	0.460917
Glyceraldehyde-3-phosphate dehydrogenase	GAPDH, liver	P04406	2597	GAPDH	0.332751	0.461605
Cathepsin E	CATE	P14091	1510	CTSE	0.228471	0.46285
Neuregulin-4	NRG4	Q8WWG1	145957	NRG4	-0.121911	0.463399
Epiregulin	EPI	O14944	2069	EREG	-0.152725	0.464065
Kin of IRRE-like protein 3	KIRR3	Q8IZU9	84623	KIRREL3	-0.142595	0.46561
Heat shock protein HSP 90-beta	HSP 90b	P08238	3326	HSP90AB1	0.331699	0.467232
Glypican-2	GPC2	Q8N158	221914	GPC2	0.308254	0.469432
Matrix metalloproteinase-16	MMP-16	P51512	4325	MMP16	0.0896933	0.47198
Tyrosine-protein kinase ZAP-70	ZAP70	P43403	7535	ZAP70	-0.183468	0.473285
Histone-lysine N-methyltransferase EHMT2	NG36	Q96KQ7	10919	EHMT2	-0.207852	0.474248
Tyrosine-protein kinase Tec	TEC	P42680	7006	TEC	0.42989	0.47467
MHC class I polypeptide-related sequence B	MICB	Q29980	4277	MICB	-0.225818	0.475154
Parathyroid hormone-related protein	PTHrP	P12272	5744	PTHLH	-0.154949	0.475738
Serine/threonine-protein kinase Chk1	CHK1	O14757	1111	CHEK1	0.121595	0.476879
Proto-oncogene tyrosine-protein kinase Src	SRCN1	P12931	6714	SRC	0.293601	0.478048
Galectin-8	Galectin-8	O00214	3964	LGALS8	-0.190973	0.478149
Neutral ceramidase	ASAH2	Q9NR71	56624	ASAH2	-0.225462	0.478687
Lymphotoxin alpha2:beta1	Lymphotoxin a2/b1	P01374, Q06643	4049 4050	LTA LTB	-0.110892	0.478759
Interferon alpha-10	IFN10	P01566	3446	IFNA10	-0.316227	0.479506
Lymphocyte activation gene 3 protein	LAG-3	P18627	3902	LAG3	-0.233014	0.479816
Receptor tyrosine-protein kinase erbB-4	ERBB4	Q15303	2066	ERBB4	-0.103302	0.480218
Eukaryotic translation initiation factor 4 gamma 2	IF4G2	P78344	1982	EIF4G2	0.257414	0.481776
Membrane metallo-endopeptidase-like 1	MMEL2	Q495T6	79258	MMEL1	0.156571	0.482313
Interferon gamma receptor 2	INGR2	P38484	3460	IFNGR2	-0.170396	0.482349
C-C motif chemokine 27	CTACK	Q9Y4X3	10850	CCL27	0.121319	0.483808
Interleukin-16	IL-16	Q14005	3603	IL16	0.188132	0.484929
Neurexin-3-beta	NRX3B	Q9HDB5	9369	NRXN3	-0.204786	0.486183
Low-density lipoprotein receptor-related protein 8	LRP8	Q14114	7804	LRP8	0.106547	0.486825
Interleukin-19	IL-19	Q9UHD0	29949	IL19	-0.219379	0.487045
Galectin-3-binding protein	LG3BP	Q08380	3959	LGALS3BP	-0.287478	0.488596
Methionine aminopeptidase 2	AMPM2	P50579	10988	METAP2	0.238467	0.488976
Interleukin-1 beta	IL-1b	P01584	3553	IL1B	0.222174	0.489382
Insulin-degrading enzyme	IDE	P14735	3416	IDE	0.191781	0.49033
Cerebral dopamine neurotrophic factor	ARMEL	Q49AH0	441549	CDNF	-0.195769	0.490697
Tyrosine-protein kinase Yes	YES	P07947	7525	YES1	0.19539	0.492135
Renin	Renin	P00797	5972	REN	-0.362142	0.492499
CCAAT/enhancer-binding protein beta	CEBPB	P17676	1051	CEBPB	-0.148913	0.493158
Proprotein convertase subtilisin/kexin type 9	PCSK9	Q8NBP7	255738	PCSK9	-0.162614	0.493264
Interleukin-1 receptor-like 1	IL-1 R4	Q01638	9173	IL1RL1	0.308064	0.493413
NKG2D ligand 2	ULBP-2	Q9BZM5	80328	ULBP2	-0.198372	0.494152
Complement C5	C5	P01031	727	C5	-0.106188	0.494901
Inhibitor of growth protein 1	ING1	Q9UK53	3621	ING1	0.0900918	0.496008
Cathepsin F	CATF	Q9UBX1	8722	CTSF	-0.162713	0.496707
Lysosome membrane protein 2	LIMP II	Q14108	950	SCARB2	0.165132	0.498401
Peptidyl-prolyl cis-trans isomerase E	PPIE	Q9UNP9	10450	PPIE	0.192815	0.498833
Growth/differentiation factor 8	Myostatin	O14793	2660	MSTN	0.116705	0.500576
Complement decay-accelerating factor	DAF	P08174	1604	CD55	-0.179375	0.501587
Vascular endothelial growth factor D	VEGF-D	O43915	2277	FIGF	-0.24654	0.502293
Transforming growth factor-beta-induced protein ig-h3	BGH3	Q15582	7045	TGFBI	-0.151744	0.503146
Dual specificity tyrosine-phosphorylation-regulated kinase 3	DYRK3	O43781	8444	DYRK3	0.125555	0.504286
Focal adhesion kinase 1	FAK1	Q05397	5747	PTK2	-0.203257	0.504674
Acid sphingomyelinase-like phosphodiesterase 3a	ASM3A	Q92484	10924	SMPDL3A	0.164248	0.505561
Ubiquitin+1, truncated mutation for UbB	Ubiquitin+1	P62979	6233	RPS27A	0.283336	0.506103
Transforming growth factor beta-2	TGF-b2	P61812	7042	TGFB2	0.195021	0.506113
Galectin-3	Galectin-3	P17931	3958	LGALS3	-0.139894	0.507194
E3 SUMO-protein ligase PIAS4	PIAS4	Q8N2W9	51588	PIAS4	-0.152749	0.507485
C-C motif chemokine 14	HCC-1	Q16627	6358	CCL14	-0.215549	0.507996
Insulin-like growth factor-binding protein 7	IGFBP-7	Q16270	3490	IGFBP7	-0.154426	0.508312
C-C motif chemokine 8	MCP-2	P80075	6355	CCL8	-0.122675	0.509028
Calcineurin	Calcineurin	Q08209 P63098	5530 5534	PPP3CA PPP3R1	0.196802	0.510418
14-3-3 protein theta	14-3-3 protein theta	P27348	10971	YWHAQ	0.0881791	0.511172
Neurotrophin-4	Neurotrophin-5	P34130	4909	NTF4	0.0678708	0.511355
Interleukin-8	IL-8	P10145	3576	CXCL8	0.248879	0.511631
Antithrombin-III	Antithrombin III	P01008	462	SERPINC1	-0.152735	0.512123
Aflatoxin B1 aldehyde reductase member 2	Aflatoxin B1 aldehyde reductase	O43488	8574	AKR7A2	0.268664	0.512296
Tumor necrosis factor ligand superfamily member 12	TWEAK	O43508	8742	TNFSF12	-0.183533	0.514716
Breast cancer anti-estrogen resistance protein 3	BCAR3	O75815	8412	BCAR3	0.110839	0.514735
Tyrosine-protein kinase CSK	CSK	P41240	1445	CSK	0.179588	0.516207
Caspase-10	Caspase-10	Q92851	843	CASP10	-0.0694487	0.516297
Complement C2	C2	P06681	717	C2	-0.103432	0.517268
Endoplasmic reticulum resident protein 29	ERP29	P30040	10961	ERP29	-0.189435	0.517563
Spondin-1	Spondin-1	Q9HCB6	10418	SPON1	-0.23954	0.517677
Thrombospondin-1	Thrombospondin-1	P07996	7057	THBS1	0.286027	0.519499
Pleiotrophin	PTN	P21246	5764	PTN	-0.395532	0.520203
Small ubiquitin-related modifier 3	SUMO3	P55854	6613	SUMO3	0.218194	0.521499
Pyruvate kinase PKM	M2-PK	P14618	5315	PKM2	0.173323	0.523653
Hemopexin	Hemopexin	P02790	3263	HPX	-0.186524	0.52438
Platelet-derived growth factor receptor beta	PDGF Rb	P09619	5159	PDGFRB	-0.406823	0.524697
Complement C4	C4	P0C0L4, P0C0L5	720 721	C4A C4B	-0.146814	0.527213
Mitochondrial glutamate carrier 2	GHC2	Q9H1K4	83733	SLC25A18	0.175623	0.527226
Platelet-derived growth factor C	PDGF-CC	Q9NRA1	56034	PDGFC	-0.144972	0.527709
Interferon lambda-2	IFN-lambda 2	Q8IZJ0	282616	IFNL2	0.260645	0.528255
Intercellular adhesion molecule 2	sICAM-2	P13598	3384	ICAM2	-0.0895015	0.528345
Interleukin-22	IL-22	Q9GZX6	50616	IL22	0.227474	0.528629
Platelet-derived growth factor subunit B	PDGF-BB	P01127	5155	PDGFB	-0.226121	0.529044
Protein Z-dependent protease inhibitor	protein Z inhibitor	Q9UK55	51156	SERPINA10	-0.174347	0.529346
C-C motif chemokine 19	MIP-3b	Q99731	6363	CCL19	-0.197327	0.529925
Protein S100-A7	S100A7	P31151	6278	S100A7	-0.162346	0.530407
Interleukin-34	IL-34	Q6ZMJ4	146433	IL34	-0.0914976	0.531524
Tumor necrosis factor receptor superfamily member 10D	TRAIL R4	Q9UBN6	8793	TNFRSF10D	0.122336	0.531987
Laminin	Laminin	P25391, P07942, P11047	284217 3912 3915	LAMA1 LAMB1 LAMC1	-0.112235	0.53296
Insulin-like growth factor I	IGF-I	P05019	3479	IGF1	0.107749	0.533834
RGM domain family member B	RGMB	Q6NW40	285704	RGMB	-0.149981	0.534389
Tumor necrosis factor receptor superfamily member 19	TAJ	Q9NS68	55504	TNFRSF19	-0.158369	0.53488
Cathepsin D	Cathepsin D	P07339	1509	CTSD	0.175061	0.534954
GDNF family receptor alpha-2	GFRa-2	O00451	2675	GFRA2	-0.151031	0.535365
Dual specificity mitogen-activated protein kinase kinase 2	MP2K2	P36507	5605	MAP2K2	-0.179156	0.53637
C-C motif chemokine 22	MDC	O00626	6367	CCL22	-0.225014	0.536597
Platelet-activating factor acetylhydrolase	PAFAH	Q13093	7941	PLA2G7	0.130289	0.53795
Fibroblast growth factor receptor 4	FGFR4	P22455	2264	FGFR4	0.0818117	0.538216
Plexin-C1	PLXC1	O60486	10154	PLXNC1	-0.159702	0.539369
Inosine-5'-monophosphate dehydrogenase 2	IMDH2	P12268	3615	IMPDH2	-0.0694965	0.539538
Fibroblast growth factor 19	FGF-19	O95750	9965	FGF19	0.26386	0.539641
A disintegrin and metalloproteinase with thrombospondin motifs 5	ADAMTS-5	Q9UNA0	11096	ADAMTS5	-0.158125	0.539712
Interleukin-17 receptor D	IL-17 RD	Q8NFM7	54756	IL17RD	0.0625098	0.542112
Glucose-6-phosphate isomerase	PHI	P06744	2821	GPI	0.354176	0.543724
Hepatocyte growth factor activator	HGFA	Q04756	3083	HGFAC	-0.161853	0.544112
GDNF family receptor alpha-1	GFRa-1	P56159	2674	GFRA1	-0.243837	0.545718
CD40 ligand	CD40 ligand, soluble	P29965	959	CD40LG	0.224464	0.546014
Epidermal growth factor	EGF	P01133	1950	EGF	0.175137	0.54644
Tumor necrosis factor receptor superfamily member 27	XEDAR	Q9HAV5	60401	EDA2R	0.113727	0.547232
cGMP-specific 3',5'-cyclic phosphodiesterase	PDE5A	O76074	8654	PDE5A	0.107372	0.547653
Heterogeneous nuclear ribonucleoprotein A/B	hnRNP A/B	Q99729	3182	HNRNPAB	0.166403	0.547817
Carbonic anhydrase-related protein 10	Carbonic Anhydrase X	Q9NS85	56934	CA10	-0.095106	0.54844
Sphingosine kinase 2	SPHK2	Q9NRA0	56848	SPHK2	-0.131829	0.549742
Serine/threonine-protein kinase Chk2	Chk2	O96017	11200	CHEK2	0.085701	0.549966
Interleukin-2 receptor subunit alpha	IL-2 sRa	P01589	3559	IL2RA	0.0990316	0.550198
Thrombopoietin	Tpo	P40225	7066	THPO	-0.177901	0.550401
Ephrin type-A receptor 5	EphA5	P54756	2044	EPHA5	-0.2695	0.5512
Bone morphogenetic protein 7	BMP-7	P18075	655	BMP7	-0.223463	0.55134
Neutrophil elastase	Elastase	P08246	1991	ELANE	0.115316	0.551432
Hepatitis A virus cellular receptor 2	TIMD3	Q8TDQ0	84868	HAVCR2	-0.180542	0.553141
Semaphorin-3E	Semaphorin 3E	O15041	9723	SEMA3E	-0.260482	0.553237
Neuroblastoma suppressor of tumorigenicity 1	DAN	P41271	4681	NBL1	-0.309142	0.553489
Glucokinase regulatory protein	GCKR	Q14397	2646	GCKR	-0.100296	0.55377
Interleukin-1 Receptor accessory protein	IL-1 R AcP	Q9NPH3	3556	IL1RAP	-0.202424	0.553966
Anterior gradient protein 2 homolog	AGR2	O95994	10551	AGR2	-0.144475	0.554054
RAC-alpha/beta/gamma serine/threonine-protein kinase	PKB a/b/g	P31749 P31751 Q9Y243	207 208 10000	AKT1 AKT2 AKT3	0.116478	0.554407
Transgelin-2	Transgelin-2	P37802	8407	TAGLN2	0.103496	0.554486
Tartrate-resistant acid phosphatase type 5	TrATPase	P13686	54	ACP5	-0.182011	0.554656
Synaptosomal-associated protein 25	SNP25	P60880	6616	SNAP25	-0.136308	0.555391
Hemojuvelin	RGM-C	Q6ZVN8	148738	HFE2	-0.124292	0.555469
Complement C5b-C6 complex	C5b, 6 Complex	P01031,P13671	727 729	C5 C6	-0.0937457	0.555888
Kallikrein-12	kallikrein 12	Q9UKR0	43849	KLK12	-0.119585	0.556227
Placenta growth factor	PlGF	P49763	5228	PGF	-0.113572	0.557119
Matrilin-2	MATN2	O00339	4147	MATN2	-0.140543	0.557264
Low molecular weight phosphotyrosine protein phosphatase	PPAC	P24666	52	ACP1	0.366453	0.557624
Baculoviral IAP repeat-containing protein 7 Isoform beta	Livin B	Q96CA5	79444	BIRC7	0.072916	0.558811
C-C motif chemokine 21	6Ckine	O00585	6366	CCL21	-0.210984	0.559025
Integrin alpha-I: beta-1 complex	Integrin a1b1	P56199, P05556	3672 3688	ITGA1 ITGB1	0.317012	0.559599
Pancreatic hormone	PH	P01298	5539	PPY	-0.284091	0.560328
Angiogenin	Angiogenin	P03950	283	ANG	-0.124579	0.561917
Tumor necrosis factor	TNF-a	P01375	7124	TNF	-0.118464	0.562176
Vascular endothelial growth factor C	VEGF-C	P49767	7424	VEGFC	0.0926596	0.562698
Coagulation factor Xa	Coagulation Factor Xa	P00742	2159	F10	-0.108324	0.562888
C-C motif chemokine 5	RANTES	P13501	6352	CCL5	-0.205411	0.563099
Mothers against decapentaplegic homolog 2	SMAD2	Q15796	4087	SMAD2	0.194477	0.563314
Rab GDP dissociation inhibitor beta	Rab GDP dissociation inhibitor beta	P50395	2665	GDI2	0.249795	0.563545
High affinity nerve growth factor receptor	TrkA	P04629	4914	NTRK1	0.111493	0.56355
DNA repair protein RAD51 homolog 1	RAD51	Q06609	5888	RAD51	-0.225282	0.564943
Tyrosine-protein kinase Fer	FER	P16591	2241	FER	0.199254	0.56557
Tumor necrosis factor receptor superfamily member 3	Lymphotoxin b R	P36941	4055	LTBR	-0.107695	0.56566
Melanoma-derived growth regulatory protein	MIA	Q16674	8190	MIA	-0.177238	0.565769
Triosephosphate isomerase	Triosephosphate isomerase	P60174	7167	TPI1	0.220182	0.566824
Immunoglobulin A	IgA	P01876 P01877	3493 3494	IGHA1 IGHA2	-0.208875	0.566965
Proliferating cell nuclear antigen	PCNA	P12004	5111	PCNA	-0.0799245	0.567583
Allograft inflammatory factor 1	AIF1	P55008	199	AIF1	0.120617	0.56764
Asialoglycoprotein receptor 1	ASGR1	P07306	432	ASGR1	0.0885154	0.56814
Advanced glycosylation end product-specific receptor, soluble	sRAGE	Q15109	177	AGER	-0.415123	0.568271
WNT1-inducible-signaling pathway protein 3	WISP-3	O95389	8838	WISP3	-0.205243	0.568393
C-C motif chemokine 18	PARC	P55774	6362	CCL18	0.237443	0.568591
Leukocyte immunoglobulin-like receptor subfamily B member 1	ILT-2	Q8NHL6	10859	LILRB1	-0.170321	0.568604
Annexin A5	Annexin V	P08758	308	ANXA5	-0.307951	0.568855
Cystatin-M	Cystatin M	Q15828	1474	CST6	-0.210082	0.569073
ADP-ribosyl cyclase/cyclic ADP-ribose hydrolase 1	CD38	P28907	952	CD38	-0.116425	0.572412
Histidine-rich glycoprotein	HRG	P04196	3273	HRG	-0.128306	0.572553
Pituitary adenylate cyclase-activating polypeptide 27	PACAP-27	P18509	116	ADCYAP1	-0.147371	0.572653
Carbonic anhydrase 2	carbonic anhydrase II	P00918	760	CA2	-0.101635	0.572823
Discoidin domain-containing receptor 2	Discoidin domain receptor 2	Q16832	4921	DDR2	0.0659238	0.574487
Carbohydrate sulfotransferase 2	CHST2	Q9Y4C5	9435	CHST2	0.180589	0.574581
Intercellular adhesion molecule 1	sICAM-1	P05362	3383	ICAM1	-0.14594	0.574848
A disintegrin and metalloproteinase with thrombospondin motifs 13	ATS13	Q76LX8	11093	ADAMTS13	-0.172297	0.574946
Tumor-associated calcium signal transducer 2	GA733-1 protein	P09758	4070	TACSTD2	0.0645328	0.576289
Kunitz-type protease inhibitor 2	SPINT2	O43291	10653	SPINT2	-0.135774	0.577751
Casein kinase II 2-alpha':2-beta heterotetramer	CK2-A2:B	P19784 P67870	1459 1460	CSNK2A2 CSNK2B	-0.482903	0.578961
Serotransferrin	Transferrin	P02787	7018	TF	0.0898232	0.579076
D-dimer	D-dimer	P02671 P02675 P02679	2243 2244 2266	FGA FGB FGG	-0.209419	0.580505
Collectin-12	COLEC12	Q5KU26	81035	COLEC12	-0.10992	0.580607
Tumor necrosis factor receptor superfamily member 19L	RELT	Q969Z4	84957	RELT	-0.176639	0.581196
Ubiquitin carboxyl-terminal hydrolase 25	UBP25	Q9UHP3	29761	USP25	-0.145674	0.581209
C-X-C motif chemokine 11	I-TAC	O14625	6373	CXCL11	-0.25086	0.582409
EGF-containing fibulin-like extracellular matrix protein 1	FBLN3	Q12805	2202	EFEMP1	-0.10594	0.582961
Contactin-5	Contactin-5	O94779	53942	CNTN5	-0.0903604	0.58304
Heparin cofactor 2	Heparin cofactor II	P05546	3053	SERPIND1	-0.109797	0.583358
C-C motif chemokine 17	TARC	Q92583	6361	CCL17	0.339724	0.584705
Mitogen-activated protein kinase 12	MK12	P53778	6300	MAPK12	-0.101882	0.5848
Leucine-rich repeat transmembrane protein FLRT1	FLRT1	Q9NZU1	23769	FLRT1	0.0856253	0.585587
Tumor necrosis factor ligand superfamily member 14	LIGHT	O43557	8740	TNFSF14	-0.204392	0.585735
Glycogen synthase kinase-3 alpha/beta	GSK-3 alpha/beta	P49840 P49841	2931 2932	GSK3A GSK3B	0.122511	0.586139
3-phosphoinositide-dependent protein kinase 1	PDPK1	O15530	5170	PDPK1	0.203959	0.586413
Thymidylate synthase	TS	P04818	7298	TYMS	-0.13621	0.586623
Connective tissue-activating peptide III	CTAP-III	P02775	5473	PPBP	0.133896	0.587873
Mammaglobin-B	Mammaglobin 2	O75556	4246	SCGB2A1	-0.0678589	0.588474
Macrophage colony-stimulating factor 1	CSF-1	P09603	1435	CSF1	0.128781	0.588939
Galectin-4	Galectin-4	P56470	3960	LGALS4	0.0811861	0.589609
Toll-like receptor 4:Lymphocyte antigen 96 complex	TLR4:MD-2 complex	O00206 Q9Y6Y9	7099 23643	TLR4 LY96	0.109016	0.589883
Hemoglobin	Hemoglobin	P69905, P68871	3039 3043	HBA1 HBB	0.884666	0.591099
Netrin-1	NET1	O95631	9423	NTN1	-0.331625	0.592343
Carbohydrate sulfotransferase 6	CHST6	Q9GZX3	4166	CHST6	0.198684	0.592859
Proto-oncogene tyrosine-protein kinase receptor Ret	RET	P07949	5979	RET	-0.174447	0.593489
Platelet glycoprotein Ib alpha chain	GP1BA	P07359	2811	GP1BA	0.0896581	0.594177
cGMP-dependent 3',5'-cyclic phosphodiesterase	cGMP-stimulated PDE	O00408	5138	PDE2A	0.0931134	0.59568
Semaphorin-6B	SEM6B	Q9H3T3	10501	SEMA6B	-0.132878	0.595938
Junctional adhesion molecule C	JAM-C	Q9BX67	83700	JAM3	0.165815	0.596536
Protein E7_HPV18	HPV E7 Type18	P06788	1489089	Human-virus	-0.107565	0.596722
Coactosin-like protein	Coactosin-like protein	Q14019	23406	COTL1	-0.0671774	0.597612
Fibroblast growth factor receptor 1	bFGF-R	P11362	2260	FGFR1	-0.0938142	0.598573
Desmocollin-3	DSC3	Q14574	1825	DSC3	-0.140316	0.599692
CD5 antigen-like	CD5L	O43866	922	CD5L	-0.255353	0.600147
Carboxypeptidase E	CBPE	P16870	1363	CPE	-0.126851	0.600307
Lumican	Lumican	P51884	4060	LUM	-0.095837	0.600944
Dual specificity mitogen-activated protein kinase kinase 3	MP2K3	P46734	5606	MAP2K3	0.160521	0.601788
Neurogenic locus notch homolog protein 3	Notch-3	Q9UM47	4854	NOTCH3	-0.122958	0.602034
Glucagon	Glucagon	P01275	2641	GCG	0.306547	0.603626
Sphingosine kinase 1	Sphingosine kinase 1	Q9NYA1	8877	SPHK1	0.173069	0.604203
Protein kinase C gamma type	PKC-G	P05129	5582	PRKCG	-0.115505	0.605514
SLAM family member 7	SLAF7	Q9NQ25	57823	SLAMF7	-0.418064	0.60685
Ubiquitin	Ubiquitin	P62979	6233	RPS27A	0.146321	0.606881
Interleukin-23	IL-23	P29460, Q9NPF7	3593 51561	IL12B IL23A	-0.253855	0.606974
Sialoadhesin	Sialoadhesin	Q9BZZ2	6614	SIGLEC1	-0.411171	0.607163
Ficolin-2	FCN2	Q15485	2220	FCN2	-0.147736	0.607451
Matrix metalloproteinase-9	MMP-9	P14780	4318	MMP9	0.187707	0.607857
Retinol-binding protein 4	RBP	P02753	5950	RBP4	-0.088977	0.60839
alpha-2-macroglobulin receptor-associated protein	RAP	P30533	4043	LRPAP1	0.147831	0.608989
Insulin-like growth factor-binding protein 2	IGFBP-2	P18065	3485	IGFBP2	0.228479	0.610299
Interferon alpha-7	IFNA7	P01567		IFNA7	-0.242633	0.610441
SLAM family member 6	SLAF6	Q96DU3	114836	SLAMF6	-0.199976	0.610864
Chromogranin-A	CgA	P10645	1113	CHGA	0.536347	0.611335
Leptin receptor	sLeptin R	P48357	3953	LEPR	-0.157242	0.611444
Netrin receptor UNC5C	UNC5H3	O95185	8633	UNC5C	-0.151158	0.61173
Wnt inhibitory factor 1	WIF-1	Q9Y5W5	11197	WIF1	-0.181897	0.614129
Insulin-like growth factor-binding protein 4	IGFBP-4	P22692	3487	IGFBP4	0.122377	0.614852
Interleukin-12 receptor subunit beta-1	IL-12 Rb1	P42701	3594	IL12RB1	0.0655568	0.615196
14-3-3 protein beta/alpha	14-3-3 protein beta/alpha	P31946	7529	YWHAB	0.257657	0.615817
Insulin-like growth factor-binding protein 3	IGFBP-3	P17936	3486	IGFBP3	0.135083	0.615907
E-selectin	sE-Selectin	P16581	6401	SELE	-0.138566	0.616433
Thymidine kinase, cytosolic	Thymidine kinase	P04183	7083	TK1	-0.0569582	0.616938
Endostatin	Endostatin	P39060	80781	COL18A1	-0.172014	0.617356
Leucine-rich repeat serine/threonine-protein kinase 2	LRRK2	Q5S007		LRRK2	-0.118985	0.617504
Peptidoglycan recognition protein 1	PGRP-S	O75594	8993	PGLYRP1	-0.293044	0.618107
Serum paraoxonase/arylesterase 1	paraoxonase 1	P27169	5444	PON1	0.118757	0.61855
Inhibin beta A chain	Activin A	P08476	3624	INHBA	-0.173868	0.619076
Neutrophil collagenase	MMP-8	P22894	4317	MMP8	-0.268651	0.619735
Protein lin-7 homolog B	LIN7B	Q9HAP6	64130	LIN7B	-0.0639603	0.61981
Dipeptidyl peptidase 1	CATC	P53634	1075	CTSC	-0.0938015	0.620295
Fibrinogen gamma chain	Fibrinogen g-chain dimer	P02679	2266	FGG	-0.205166	0.620466
Antileukoproteinase	SLPI	P03973	6590	SLPI	-0.13162	0.621707
Kallistatin	Kallistatin	P29622	5267	SERPINA4	-0.0839263	0.622974
Diablo homolog, mitochondrial	SMAC	Q9NR28	56616	DIABLO	-0.0706297	0.623047
Delta-like protein 1	DLL1	O00548	28514	DLL1	-0.110915	0.624035
Cytochrome P450 3A4	Cytochrome P450 3A4	P08684	1576	CYP3A4	0.0997423	0.625504
ADP-ribosyl cyclase/cyclic ADP-ribose hydrolase 2	BST1	Q10588	683	BST1	-0.296028	0.625507
Glypican-5	GPC5	P78333	2262	GPC5	-0.151438	0.626202
Collectin-11	Collectin Kidney 1	Q9BWP8	78989	COLEC11	-0.275322	0.628441
Sex hormone-binding globulin	SHBG	P04278	6462	SHBG	-0.178659	0.628664
Quinone oxidoreductase-like protein 1	QORL1	O95825	9946	CRYZL1	-0.115459	0.628801
Nidogen-2	NID2	Q14112	22795	NID2	-0.0794775	0.630301
Macrophage colony-stimulating factor 1 receptor	M-CSF R	P07333	1436	CSF1R	-0.117378	0.631163
3-hydroxyisobutyrate dehydrogenase, mitochondrial	3HIDH	P31937	11112	HIBADH	-0.121871	0.631203
Fibroblast growth factor receptor 2	FGFR-2	P21802	2263	FGFR2	-0.101953	0.631212
Latent-transforming growth factor beta-binding protein 4	LTBP4	Q8N2S1	8425	LTBP4	-0.169447	0.632142
Tyrosine-protein phosphatase non-receptor type 11	SHP-2	Q06124	5781	PTPN11	0.225189	0.632284
Glutathione S-transferase A3	GSTA3	Q16772	2940	GSTA3	-0.168526	0.632717
Myoglobin	Myoglobin	P02144	4151	MB	-0.158484	0.633426
Beta-Ala-His dipeptidase	CNDP1	Q96KN2	84735	CNDP1	0.119007	0.635303
C-X-C motif chemokine 5	ENA-78	P42830	6374	CXCL5	-0.120078	0.635424
Coiled-coil domain-containing protein 80	URB	Q76M96	151887	CCDC80	-0.134211	0.635886
Glutathione S-transferase P	Glutathione S-transferase Pi	P09211	2950	GSTP1	0.123656	0.636961
Interferon regulatory factor 1	IRF1	P10914	3659	IRF1	0.0504069	0.637101
Tryptase beta-2	TPSB2	P20231	64499	TPSB2	-0.319017	0.637163
Ficolin-3	Ficolin-3	O75636	8547	FCN3	-0.144685	0.637266
Cadherin-15	CAD15	P55291	1013	CDH15	0.0806516	0.637642
Growth/differentiation factor 11	GDF-11	O95390	10220	GDF11	-0.068385	0.637784
Ubiquitin carboxyl-terminal hydrolase isozyme L1	PGP9.5	P09936	7345	UCHL1	-0.0907843	0.639166
Natural cytotoxicity triggering receptor 2	NKp44	O95944	9436	NCR2	0.0619139	0.639269
Brain-specific serine protease 4	BSSP4	Q9GZN4	64063	PRSS22	-0.153992	0.63958
Tumor necrosis factor ligand superfamily member 11	sRANKL	O14788	8600	TNFSF11	-0.237849	0.640992
Tumor necrosis factor receptor superfamily member 14	HVEM	Q92956	8764	TNFRSF14	-0.141572	0.642039
Xaa-Pro aminopeptidase 1	XPNPEP1	Q9NQW7	7511	XPNPEP1	0.180743	0.642258
Oncostatin-M	OSM	P13725	5008	OSM	-0.0877126	0.643109
Peroxisomal targeting signal 1 receptor	PEX5	P50542	5830	PEX5	0.0757608	0.643172
Serum amyloid A-1 protein	SAA	P0DJI8	6288	SAA1	-0.600996	0.643755
Inter-alpha-trypsin inhibitor heavy chain H4	ITI heavy chain H4	Q14624	3700	ITIH4	-0.0713089	0.644166
Brother of CDO	BOC	Q9BWV1	91653	BOC	-0.120129	0.644466
Prostaglandin G/H synthase 2	COX-2	P35354	5743	PTGS2	-0.151821	0.64464
C-C motif chemokine 7	MCP-3	P80098	6354	CCL7	0.142742	0.645234
Copine-1	CPNE1	Q99829	8904	CPNE1	0.199933	0.645264
Sialic acid-binding Ig-like lectin 14	SIG14	Q08ET2	100049587	SIGLEC14	-0.227774	0.645543
Casein kinase II subunit alpha	CSK21	P68400	1457	CSNK2A1	0.0743972	0.646287
Activin receptor type-1B	Activin RIB	P36896	91	ACVR1B	0.100034	0.646419
Leucine-rich repeat transmembrane neuronal protein 3	LRRT3	Q86VH5	347731	LRRTM3	-0.0913639	0.647565
Fatty acid-binding protein, heart	FABP	P05413	2170	FABP3	-0.248101	0.64757
Alpha-synuclein	a-Synuclein	P37840	6622	SNCA	0.188334	0.647749
Cathepsin H	Cathepsin H	P09668	1512	CTSH	-0.217788	0.647822
Complement C3b, inactivated	iC3b	P01024	718	C3	-0.107319	0.648036
C-C motif chemokine 15	MIP-5	Q16663	6359	CCL15	-0.181274	0.648881
Coagulation factor VII	Coagulation Factor VII	P08709	2155	F7	-0.0948633	0.649154
Bcl-2-related protein A1	BFL1	Q16548	597	BCL2A1	-0.0713921	0.650583
Growth arrest-specific protein 1	GAS1	P54826	2619	GAS1	-0.0902977	0.650947
Tissue factor pathway inhibitor	TFPI	P10646	7035	TFPI	-0.0742355	0.651027
GRB2-related adapter protein 2	GRB2-related adapter protein 2	O75791	9402	GRAP2	0.0653859	0.652464
Transmembrane glycoprotein NMB	GPNMB	Q14956	10457	GPNMB	-0.159587	0.653484
Resistin	resistin	Q9HD89	56729	RETN	0.135173	0.653713
Interleukin-2	IL-2	P60568	3558	IL2	-0.134217	0.654911
Myeloperoxidase	Myeloperoxidase	P05164	4353	MPO	-0.177813	0.656346
UMP-CMP kinase	Cytidylate kinase	P30085	51727	CMPK1	0.105902	0.656685
Secreted and transmembrane protein 1	SECTM1	Q8WVN6	6398	SECTM1	0.105297	0.657018
Vascular endothelial growth factor A, isoform 121	VEGF121	P15692	7422	VEGFA	-0.312179	0.658859
PIK3CA/PIK3R1	PIK3CA/PIK3R1	P42336 P27986	5290 5295	PIK3CA PIK3R1	0.133382	0.658905
Clusterin	Clusterin	P10909	1191	CLU	0.0961882	0.659869
Phosphatidylinositol 3,4,5-trisphosphate 3-phosphatase and dual-specificity protein phosphatase PTEN	pTEN	P60484	5728	PTEN	0.0997658	0.660308
Thyroid Stimulating Hormone	TSH	P01215 P01222	1081 12372	CGA TSHB	0.238465	0.660882
Angiopoietin-2	Angiopoietin-2	O15123	285	ANGPT2	-0.197146	0.661155
Growth/differentiation factor 15	MIC-1	Q99988	9518	GDF15	0.23394	0.661551
Kallikrein-6	Kallikrein 6	Q92876	5653	KLK6	-0.0756956	0.663082
S-formylglutathione hydrolase	Esterase D	P10768	2098	ESD	0.102221	0.663471
Granulysin	Granulysin	P22749	10578	GNLY	-0.194016	0.664588
X-ray repair cross-complementing protein 6	Ku70	P12956	2547	XRCC6	0.143688	0.664715
Apolipoprotein D	Apo D	P05090	347	APOD	-0.100506	0.664885
Cyclin-dependent kinase 8:Cyclin-C complex	CDK8/cyclin C	P49336 P24863	1024 892	CDK8 CCNC	-0.0848095	0.665213
Elafin	Elafin	P19957	5266	PI3	-0.238476	0.666396
Ephrin-B2	EFNB2	P52799	1948	EFNB2	-0.141307	0.668354
C-type lectin domain family 4 member K	CLC4K	Q9UJ71	50489	CD207	0.0435966	0.669224
Interleukin-17A	IL-17	Q16552	3605	IL17A	0.0854085	0.669675
Interleukin-20 receptor subunit alpha	IL-20 Ra	Q9UHF4	53832	IL20RA	-0.0606192	0.671647
Transketolase	Transketolase	P29401	7086	TKT	0.14968	0.672885
N-acetylglucosamine-6-sulfatase	GNS	P15586	2799	GNS	0.0940774	0.67299
Creatine kinase M-type:Creatine kinase B-type heterodimer	CK-MB	P12277 P06732	1152 1158	CKB CKM	-0.262907	0.673427
Cystatin-D	CYTD	P28325	1473	CST5	-0.271154	0.674029
Tissue-type plasminogen activator	tPA	P00750	5327	PLAT	-0.113219	0.675489
Apolipoprotein E (isoform E3)	Apo E3	P02649	348	APOE	-0.110568	0.676214
Prothrombin	Prothrombin	P00734	2147	F2	-0.113528	0.677383
Neutrophil-activating peptide 2	NAP-2	P02775	5473	PPBP	0.114502	0.677837
Hypoxia-inducible factor 1-alpha	HIF-1a	Q16665	3091	HIF1A	0.082654	0.678164
Histone H2A.z	Histone H2A.z	P0C0S5	3015	H2AFZ	0.212768	0.678517
Receptor-type tyrosine-protein kinase FLT3	Flt-3	P36888	2322	FLT3	0.0960733	0.679063
Pituitary adenylate cyclase-activating polypeptide 38	PACAP-38	P18509	116	ADCYAP1	-0.128159	0.679804
Macrophage metalloelastase	MMP-12	P39900	4321	MMP12	0.294698	0.680559
Tenascin	Tenascin	P24821	3371	TNC	-0.142358	0.680614
Cytotoxic T-lymphocyte protein 4	CTLA-4	P16410	1493	CTLA4	-0.404296	0.68093
von Willebrand factor	vWF	P04275	7450	VWF	-0.139212	0.682302
R-spondin-2	RSPO2	Q6UXX9	340419	RSPO2	0.226987	0.682561
Mitogen-activated protein kinase 8	MK08	P45983	5599	MAPK8	-0.230879	0.683392
Ubiquitin-fold modifier 1	UFM1	P61960	51569	UFM1	0.112232	0.683655
Interleukin-12	IL-12	P29459, P29460	3592 3593	IL12A IL12B	-0.0953597	0.684282
Kynureninase	KYNU	Q16719	8942	KYNU	0.207875	0.68456
Heterogeneous nuclear ribonucleoprotein K	hnRNP K	P61978	3190	HNRNPK	-0.057153	0.684916
NSFL1 cofactor p47	NSF1C	Q9UNZ2	55968	NSFL1C	0.142433	0.686934
Serine/threonine-protein kinase 17B	DRAK2	O94768	9262	STK17B	0.0931096	0.689109
Ephrin type-A receptor 10	EPHAA	Q5JZY3	284656	EPHA10	-0.0805734	0.689419
Tumor necrosis factor ligand superfamily member 8	CD30 Ligand	P32971	944	TNFSF8	-0.142988	0.691797
Kallikrein-8	kallikrein 8	O60259	11202	KLK8	-0.123913	0.693049
Stem Cell Growth Factor-beta	SCGF-beta	Q9Y240	6320	CLEC11A	-0.101239	0.693641
Macrophage scavenger receptor types I and II	Macrophage scavenger receptor	P21757	4481	MSR1	0.0545102	0.69399
Vitamin K-dependent protein S	Protein S	P07225	5627	PROS1	-0.0894825	0.694293
Lysozyme C	Lysozyme	P61626	4069	LYZ	-0.131156	0.695182
X-linked interleukin-1 receptor accessory protein-like 2	IL-1 sR9	Q9NP60	26280	IL1RAPL2	-0.0541072	0.695959
Coagulation Factor X	Coagulation Factor X	P00742	2159	F10	-0.0734951	0.697083
Fc receptor-like protein 3	FCRL3	Q96P31	115352	FCRL3	-0.0893079	0.697383
Keratin, type I cytoskeletal 18	Keratin 18	P05783	3875	KRT18	-0.0669336	0.69799
Killer cell immunoglobulin-like receptor 3DL2	KI3L2	P43630	3812	KIR3DL2	0.233711	0.698251
Interleukin-1 receptor-like 2	IL-1Rrp2	Q9HB29	8808	IL1RL2	-0.0778302	0.698673
MAP kinase-activated protein kinase 3	MAPKAPK3	Q16644	7867	MAPKAPK3	0.0839963	0.701048
Protein Wnt-7a	WNT7A	O00755	7476	WNT7A	-0.262338	0.702436
Catalase	Catalase	P04040	847	CAT	0.231166	0.703571
Ephrin-B1	EFNB1	P98172	1947	EFNB1	0.0593315	0.7038
Complement component C9	C9	P02748	735	C9	-0.0714925	0.704664
C3a anaphylatoxin des Arginine	C3adesArg	P01024	718	C3	0.0728926	0.70467
Cytoplasmic protein NCK1	NCK1	P16333	4690	NCK1	-0.21243	0.706829
Growth hormone receptor	Growth hormone receptor	P10912	2690	GHR	-0.131705	0.707037
Tumor necrosis factor ligand superfamily member 4	OX40 Ligand	P23510	7292	TNFSF4	0.101805	0.708957
Complement component C7	C7	P10643	730	C7	-0.102564	0.709384
3-hydroxyanthranilate 3,4-dioxygenase	3HAO	P46952	23498	HAAO	-0.0988362	0.710178
Appetite-regulating hormone	ghrelin	Q9UBU3	51738	GHRL	-0.20949	0.711038
Heparan-sulfate 6-O-sulfotransferase 1	H6ST1	O60243	9394	HS6ST1	-0.0597028	0.711294
Fetuin-B	FETUB	Q9UGM5	26998	FETUB	-0.0769864	0.712056
Nucleoside diphosphate kinase A	Nucleoside diphosphate kinase A	P15531	4830	NME1	-0.155075	0.713539
Interleukin-17 receptor A	IL-17 sR	Q96F46	23765	IL17RA	-0.104571	0.714619
Polymeric immunoglobulin receptor	PIGR	P01833	5284	PIGR	-0.173312	0.714866
Complement component 1 Q subcomponent-binding protein, mitochondrial	C1QBP	Q07021	708	C1QBP	-0.0473985	0.715029
Fibroblast growth factor 23	FGF23	Q9GZV9	8074	FGF23	-0.276649	0.716397
Osteomodulin	OMD	Q99983	4958	OMD	-0.136187	0.716663
Cystatin-S	Cystatin-S	P01036	1472	CST4	-0.14989	0.717812
Kallikrein-5	kallikrein 5	Q9Y337	25818	KLK5	0.152531	0.718063
Cathepsin L2	Cathepsin V	O60911	1515	CTSV	-0.235187	0.718203
Heparin-binding EGF-like growth factor	HB-EGF	Q99075	1839	HBEGF	0.0847648	0.71868
Granulocyte colony-stimulating factor	G-CSF	P09919	1440	CSF3	-0.135371	0.719101
Interleukin-5 receptor subunit alpha	IL-5 Ra	Q01344	3568	IL5RA	-0.17078	0.719946
Angiotensin-converting enzyme 2	ACE2	Q9BYF1	59272	ACE2	0.0410414	0.720259
Endothelial cell-specific molecule 1	Endocan	Q9NQ30	11082	ESM1	0.117491	0.720645
Aurora kinase B	AURKB	Q96GD4	9212	AURKB	-0.045376	0.72136
Regenerating islet-derived protein 4	REG4	Q9BYZ8	83998	REG4	-0.159809	0.722653
Tumor necrosis factor receptor superfamily member EDAR	EDAR	Q9UNE0	10913	EDAR	0.186947	0.724867
Neurotrophin-3	Neurotrophin-3	P20783	4908	NTF3	-0.0950909	0.72492
Glypican-3	Glypican 3	P51654	2719	GPC3	-0.119133	0.725312
C3a anaphylatoxin	C3a	P01024	718	C3	-0.220072	0.725748
C-X-C motif chemokine 16	CXCL16, soluble	Q9H2A7	58191	CXCL16	-0.083343	0.725833
Plasminogen activator inhibitor 1	PAI-1	P05121	5054	SERPINE1	0.18829	0.726398
CD48 antigen	CD48	P09326	962	CD48	-0.086864	0.726464
Mothers against decapentaplegic homolog 3	SMAD3	P84022	4088	SMAD3	0.109331	0.726677
Cofilin-1	Cofilin-1	P23528	1072	CFL1	0.0586482	0.726951
Desmoglein-1	Desmoglein-1	Q02413	1828	DSG1	-0.0674055	0.727509
Gro-beta/gamma	Gro-b/g	P19876 P19875		CXCL3 CXCL2	-0.173998	0.727931
Mannose-binding protein C	MBL	P11226	4153	MBL2	-0.248969	0.728032
Serine/threonine-protein kinase PAK 6	PAK6	Q9NQU5	56924	PAK6	0.0552061	0.728086
Kelch-like ECH-associated protein 1	KEAP1	Q14145	9817	KEAP1	-0.0838718	0.728099
Complement factor D	Factor D	P00746	1675	CFD	0.0688056	0.728495
Protein-tyrosine kinase 6	PTK6	Q13882	5753	PTK6	0.0706223	0.729547
G2/mitotic-specific cyclin-B1	Cyclin B1	P14635	891	CCNB1	0.13902	0.730314
C-C motif chemokine 25	TECK	O15444	6370	CCL25	-0.262132	0.731374
Muellerian-inhibiting factor	MIS	P03971	268	AMH	0.13151	0.731535
Pigment epithelium-derived factor	PEDF	P36955	5176	SERPINF1	-0.0632285	0.733441
Histone H2B type 2-E	H2B2E	Q16778	8349	HIST2H2BE	0.104234	0.733656
Aspartate aminotransferase, cytoplasmic	GOT1	P17174	2805	GOT1	-0.0525947	0.73525
Tyrosine-protein kinase Lck	LCK	P06239	3932	LCK	0.176253	0.735645
Growth/differentiation factor 11/8	GDF-11/8	O95390 O14793		GDF11 MSTN	-0.0740741	0.736237
C-C motif chemokine 3-like 1	LD78-beta	P16619	414062	CCL3L1	-0.0895985	0.736635
Carbohydrate sulfotransferase 15	ST4S6	Q7LFX5	51363	CHST15	0.0792037	0.736925
Corticosteroid-binding globulin	CBG	P08185	866	SERPINA6	0.0553063	0.736997
Bcl-2-like protein 2	Apoptosis regulator Bcl-W	Q92843	599	BCL2L2	-0.289502	0.737105
Testican-2	Testican-2	Q92563	9806	SPOCK2	-0.0899106	0.737678
Dynein light chain 1, cytoplasmic	DLC8	P63167	8655	DYNLL1	0.0813662	0.74039
Interleukin-9	IL-9	P15248	3578	IL9	-0.192914	0.741087
Adiponectin	Adiponectin	Q15848	9370	ADIPOQ	-0.167305	0.741392
Non-histone chromosomal protein HMG-14	HMGN1	P05114	3150	HMGN1	-0.0837728	0.741711
Azurocidin	Azurocidin	P20160	566	AZU1	-0.187161	0.743258
Dual 3',5'-cyclic-AMP and -GMP phosphodiesterase 11A	PDE11	Q9HCR9	50940	PDE11A	0.048651	0.744547
Adapter molecule crk	CRK	P46108	1398	CRK	-0.105523	0.744798
[Pyruvate dehydrogenase (acetyl-transferring)] kinase isozyme 1, mitochondrial	PDK1	Q15118	5163	PDK1	-0.111521	0.74489
Brain-derived neurotrophic factor	BDNF	P23560	627	BDNF	0.0944003	0.745463
Plasma serine protease inhibitor	PCI	P05154	5104	SERPINA5	-0.0926366	0.745679
Immunoglobulin G	IgG	P01857	3500 3501 3502 3503 50802 3535	IGHG1 IGHG2 IGHG3 IGHG4 IGK@ IGL@	0.0627277	0.745845
Endothelial monocyte-activating polypeptide 2	EMAP-2	Q12904	9255	AIMP1	-0.0574222	0.745948
Calcineurin subunit B type 1	Calcineurin B a	P63098	5534	PPP3R1	0.0557214	0.74803
Matrix extracellular phosphoglycoprotein	MEPE	Q9NQ76	56955	MEPE	0.0892064	0.748773
Phosphatidylethanolamine-binding protein 1	prostatic binding protein	P30086	5037	PEBP1	0.137604	0.751461
Pyridoxal kinase	PDXK	O00764	8566	PDXK	0.0773744	0.751572
CMRF35-like molecule 6	CLM6	Q08708	10871	CD300C	-0.099629	0.755167
Killer cell immunoglobulin-like receptor 3DS1	KI3S1	Q14943	3813	KIR3DS1	0.0859066	0.755219
Secretin	Secretin	P09683	6343	SCT	-0.0452896	0.75608
C-X-C motif chemokine 13	BLC	O43927	10563	CXCL13	0.156434	0.756516
Tyrosine-protein phosphatase non-receptor type 1	PTP-1B	P18031	5770	PTPN1	-0.0509951	0.757661
Interleukin-15 receptor subunit alpha	IL-15 Ra	Q13261	3601	IL15RA	0.0631002	0.757781
Interleukin-7	IL-7	P13232	3574	IL7	-0.0435275	0.758499
Immunoglobulin D	IgD	P01880	3495 50802 3535	IGHD IGK@ IGL@	-0.430421	0.759022
Histone deacetylase 8	HDAC8	Q9BY41	55869	HDAC8	0.0621183	0.759422
Carbonic anhydrase 7	Carbonic anhydrase VII	P43166	766	CA7	0.0751132	0.760764
Proprotein convertase subtilisin/kexin type 7	PCSK7	Q16549	9159	PCSK7	-0.0843064	0.761337
Glucocorticoid receptor	Glucocorticoid receptor	P04150	2908	NR3C1	-0.104296	0.762452
Phosphoglycerate kinase 1	phosphoglycerate kinase 1	P00558	5230	PGK1	-0.0476	0.762975
Spectrin alpha chain, non-erythrocytic 1	SPTA2	Q13813	6709	SPTAN1	0.101208	0.764061
Cyclin-dependent kinase 5:Cyclin-dependent kinase 5 activator 1 complex	CDK5/p35	Q00535 Q15078	1020 8851	CDK5 CDK5R1	-0.0446936	0.764745
Heat shock protein beta-1	HSP 27	P04792	3315	HSPB1	-0.104252	0.766712
Granulins	GRN	P28799	2896	GRN	-0.0483606	0.767463
Ly6/PLAUR domain-containing protein 3	LYPD3	O95274	27076	LYPD3	0.0794564	0.769046
T-lymphocyte activation antigen CD80	B7	P33681	941	CD80	-0.0753607	0.770123
Opioid-binding protein/cell adhesion molecule	OBCAM	Q14982	4978	OPCML	0.0542739	0.770207
Moesin	Moesin	P26038	4478	MSN	-0.100277	0.770467
MAP kinase-activated protein kinase 5	MAPK5	Q8IW41	8550	MAPKAPK5	0.0669628	0.770759
Cystatin-SN	CYTN	P01037	1469	CST1	0.196952	0.772464
Macrophage-capping protein	CAPG	P40121	822	CAPG	-0.165089	0.773114
Bone sialoprotein 2	BSP	P21815	3381	IBSP	0.124609	0.777798
dCTP pyrophosphatase 1	XTP3A	Q9H773	79077	DCTPP1	0.11787	0.779636
Homeodomain-interacting protein kinase 3	HIPK3	Q9H422	10114	HIPK3	0.0720982	0.780801
Serine protease HTRA2, mitochondrial	HTRA2	O43464	27429	HTRA2	-0.0851025	0.780997
Creatine kinase M-type	CK-MM	P06732	1158	CKM	-0.139347	0.78206
Cytotoxic and regulatory T-cell molecule	CRTAM	O95727	56253	CRTAM	0.115042	0.783156
Teratocarcinoma-derived growth factor 1	Cripto	P13385	6997	TDGF1	-0.255395	0.783195
NudC domain-containing protein 3	NUDC3	Q8IVD9	23386	NUDCD3	0.0680856	0.784232
Cathepsin S	Cathepsin S	P25774	1520	CTSS	-0.0446861	0.784446
WAP, kazal, immunoglobulin, kunitz and NTR domain-containing protein 1	WFKN1	Q96NZ8	117166	WFIKKN1	-0.0703936	0.785489
Trefoil factor 3	TFF3	Q07654	7033	TFF3	-0.132695	0.787842
Granulocyte colony-stimulating factor receptor	G-CSF-R	Q99062	1441	CSF3R	0.0609702	0.788223
Prostate-specific antigen	PSA	P07288	354	KLK3	0.374022	0.788637
Protein jagged-2	JAG2	Q9Y219	3714	JAG2	0.0478318	0.789392
Baculoviral IAP repeat-containing protein 3	cIAP-2	Q13489	330	BIRC3	0.0413303	0.789644
C-X-C motif chemokine 10	IP-10	P02778	3627	CXCL10	0.0634737	0.790917
Galectin-2	Galectin-2	P05162	3957	LGALS2	0.0732758	0.791197
Proteasome activator complex subunit 3	PSME3	P61289	10197	PSME3	-0.0471285	0.793189
Interleukin-36 beta	IL-1F8	Q9NZH7	27177	IL36B	-0.0384912	0.793344
Bactericidal permeability-increasing protein	BPI	P17213	671	BPI	-0.168978	0.793517
Pappalysin-1	PAPP-A	Q13219	5069	PAPPA	-0.0836827	0.793676
cAMP-specific 3',5'-cyclic phosphodiesterase 4D	PDE4D	Q08499	5144	PDE4D	-0.0332815	0.794341
Junctional adhesion molecule B	JAM-B	P57087	58494	JAM2	0.0384205	0.794915
Apolipoprotein E	Apo E	P02649	348	APOE	-0.0824714	0.79562
Creatine kinase B-type	CK-BB	P12277	1152	CKB	0.0754232	0.795719
Alpha-L-iduronidase	IDUA	P35475	3425	IDUA	-0.067826	0.798169
Complement C3d fragment	C3d	P01024	718	C3	-0.0591851	0.799147
Thrombopoietin Receptor	Thrombopoietin Receptor	P40238	4352	MPL	-0.0342586	0.800284
Artemin	Artemin	Q5T4W7	9048	ARTN	-0.109656	0.800371
Serine protease 27	Marapsin	Q9BQR3	83886	PRSS27	0.053075	0.800997
Adhesion G protein-coupled receptor E2	EMR2	Q9UHX3	30817	ADGRE2	0.115086	0.801168
Thyroxine-binding globulin	Thyroxine-Binding Globulin	P05543	6906	SERPINA7	-0.0421195	0.801169
Immunoglobulin superfamily containing leucine-rich repeat protein 2	ISLR2	Q6UXK2	57611	ISLR2	-0.0424454	0.801244
Fibroblast growth factor 18	FGF-18	O76093	8817	FGF18	-0.0604681	0.801436
Heterogeneous nuclear ribonucleoproteins A2/B1	hnRNP A2/B1	P22626	3181	HNRNPA2B1	0.0890875	0.801518
Phospholipase A2, membrane associated	NPS-PLA2	P14555	5320	PLA2G2A	0.192469	0.803547
Arylsulfatase A	Arylsulfatase A	P15289	410	ARSA	0.0356866	0.803628
Low affinity immunoglobulin gamma Fc region receptor II-b	FCG2B	P31994	2213	FCGR2B	-0.207591	0.804282
Inhibin beta A chain:Inhibin beta B chain heterodimer	Activin AB	P08476 P09529	3624 3625	INHBA INHBB	-0.0616299	0.804795
Neutrophil gelatinase-associated lipocalin	Lipocalin 2	P80188	3934	LCN2	0.103475	0.805549
CD209 antigen	DC-SIGN	Q9NNX6	30835	CD209	0.0667723	0.806708
Annexin A2	annexin II	P07355	302	ANXA2	-0.067209	0.807999
Heat shock 70 kDa protein 1A	HSP 70	P0DMV8	3303	HSPA1A	0.0949082	0.808016
Interferon beta	IFN-b	P01574	3456	IFNB1	-0.0437448	0.811008
A disintegrin and metalloproteinase with thrombospondin motifs 4	ADAMTS-4	O75173	9507	ADAMTS4	0.0300794	0.811071
Platelet glycoprotein 4	CD36 ANTIGEN	P16671	948	CD36	-0.0584251	0.811245
Betacellulin	BTC	P35070	685	BTC	0.086574	0.811657
Interleukin-17B	IL-17B	Q9UHF5	27190	IL17B	-0.0763597	0.812013
E3 ubiquitin-protein ligase ZNRF3	ZNRF3	Q9ULT6	84133	ZNRF3	-0.0624538	0.812042
BH3-interacting domain death agonist	BID	P55957	637	BID	-0.065661	0.814098
CD59 glycoprotein	CD59	P13987	966	CD59	-0.0593649	0.816212
Protein amnionless	AMNLS	Q9BXJ7	81693	AMN	0.0379836	0.817069
Mannan-binding lectin serine protease 1	MASP3	P48740	5648	MASP1	0.0558009	0.819788
Homeobox protein NANOG	NANOG	Q9H9S0	79923	NANOG	0.0456923	0.821911
cAMP-regulated phosphoprotein 19	ARP19	P56211	10776	ARPP19	0.0363035	0.822195
Retinoblastoma-associated protein	Rb	P06400	5925	RB1	-0.0585067	0.822306
Ficolin-1	FCN1	O00602	2219	FCN1	0.03538	0.822955
Inorganic pyrophosphatase	PPase	Q15181	5464	PPA1	-0.0505398	0.823764
Sclerostin	SOST	Q9BQB4	50964	SOST	-0.110999	0.824634
Activated Protein C	Activated Protein C	P04070	5624	PROC	0.0404151	0.824853
Urokinase plasminogen activator surface receptor	suPAR	Q03405	5329	PLAUR	-0.0357197	0.825907
Hepcidin	LEAP-1	P81172	57817	HAMP	-0.238349	0.826131
Ephrin type-A receptor 3	EPHA3	P29320	2042	EPHA3	-0.0969441	0.826266
Adhesion G-protein coupled receptor G5	GP114	Q8IZF4	221188	ADGRG5	0.0231832	0.827334
Peroxiredoxin-5, mitochondrial	Peroxiredoxin-5	P30044	25824	PRDX5	0.0338229	0.82848
Serine/threonine-protein kinase 16	STK16	O75716	8576	STK16	-0.0445934	0.82855
Aurora kinase A	Aurora kinase A	O14965	6790	AURKA	-0.061515	0.829398
Aminoacylase-1	Aminoacylase-1	Q03154	95	ACY1	-0.138898	0.829597
L-Selectin	sL-Selectin	P14151	6402	SELL	0.0333891	0.829599
Human Chorionic Gonadotropin	HCG	P01215,P01233	1081 1082	CGA CGB	-0.273888	0.829666
Protein kinase C beta type (splice variant beta-II)	PKC-B-II	P05771	5579	PRKCB	-0.0611619	0.8322
Drebrin-like protein	DBNL	Q9UJU6	28988	DBNL	0.0492679	0.832642
Fibroblast growth factor 5	FGF-5	P12034	2250	FGF5	-0.0772213	0.833932
Secreted frizzled-related protein 1	SARP-2	Q8N474	6422	SFRP1	-0.172319	0.836479
Haptoglobin	Haptoglobin, Mixed Type	P00738	3240	HP	-0.344391	0.837973
Alpha-1-antichymotrypsin complex	alpha-1-antichymotrypsin complex	P01011		SERPINA3	0.0710086	0.840406
Collagen alpha-1(VIII) chain	CO8A1	P27658	1295	COL8A1	-0.131387	0.840531
Chitotriosidase-1	Chitotriosidase-1	Q13231	1118	CHIT1	-0.0756601	0.840619
Chitinase-3-like protein 1	YKL-40	P36222	1116	CHI3L1	-0.167348	0.84082
Phospholipase A2	GIB	P04054	5319	PLA2G1B	0.106145	0.840897
Serum albumin	Albumin	P02768	213	ALB	0.0480151	0.841325
Mesothelin	Mesothelin	Q13421	10232	MSLN	0.0930442	0.841731
RAC-beta serine/threonine-protein kinase	PKB beta	P31751	208	AKT2	-0.102248	0.842183
Extracellular superoxide dismutase [Cu-Zn]	SOD3	P08294	6649	SOD3	0.0769738	0.842621
Galactoside 3(4)-L-fucosyltransferase	Fucosyltransferase 3	P21217	2525	FUT3	0.0343174	0.843202
Interleukin-36 alpha	IL-1F6	Q9UHA7	27179	IL36A	0.0701528	0.843734
Glutamate carboxypeptidase 2	PSMA	Q04609	2346	FOLH1	-0.164035	0.844702
Connective tissue growth factor	CTGF	P29279	1490	CTGF	0.0392654	0.844856
Prefoldin subunit 5	PFD5	Q99471	5204	PFDN5	-0.0440846	0.844891
Platelet-activating factor acetylhydrolase IB subunit beta	PAFAH beta subunit	P68402	5049	PAFAH1B2	-0.0522225	0.845659
Angiotensinogen	Angiotensinogen	P01019	183	AGT	-0.0370601	0.84596
Cytoplasmic tyrosine-protein kinase BMX	BMX	P51813	660	BMX	0.111839	0.846939
CD70 antigen	CD70	P32970	970	CD70	-0.0299091	0.847235
Phosphatidylinositol 4,5-bisphosphate 3-kinase catalytic subunit gamma isoform	PK3CG	P48736	5294	PIK3CG	-0.0369505	0.847281
Ligand-dependent nuclear receptor corepressor-like protein	transcription factor MLR1, isoform CRA_b	Q8N3X6	254251	LCORL	-0.0383944	0.847377
Osteopontin	Osteopontin	P10451	6696	SPP1	0.0549615	0.84847
40S ribosomal protein S3a	RS3A	P61247	6189	RPS3A	0.0409043	0.84867
Apolipoprotein E (isoform E4)	Apo E4	P02649	348	APOE	0.0404139	0.848966
Serum amyloid P-component	SAP	P02743	325	APCS	0.0381562	0.849158
Hepatocyte growth factor	HGF	P14210	3082	HGF	-0.0735427	0.849232
Dickkopf-like protein 1	Soggy-1	Q9UK85	27120	DKKL1	0.0435621	0.849592
Low-density lipoprotein receptor	LDLR	P01130	3949	LDLR	-0.0500879	0.850434
Interstitial collagenase	MMP-1	P03956	4312	MMP1	0.110897	0.85163
Neuropilin-1	NRP1	O14786	8829	NRP1	-0.0367367	0.851778
SPARC-like protein 1	SPARCL1	Q14515	8404	SPARCL1	0.0629014	0.852208
Protein FAM107A	DRR1	O95990	11170	FAM107A	-0.0284255	0.85294
Tryptase gamma	TPSG1	Q9NRR2	25823	TPSG1	0.0416813	0.853075
Leucine carboxyl methyltransferase 1	LCMT1	Q9UIC8	51451	LCMT1	0.0288592	0.855026
Granulocyte-macrophage colony-stimulating factor	GM-CSF	P04141	1437	CSF2	0.106981	0.855114
Alpha-2-HS-glycoprotein	a2-HS-Glycoprotein	P02765	197	AHSG	0.0278529	0.85514
Complement component C6	C6	P13671	729	C6	-0.0344322	0.856363
ATP-dependent RNA helicase DDX19B	DEAD-box protein 19B	Q9UMR2	11269	DDX19B	-0.0342292	0.856627
beta-adrenergic receptor kinase 1	BARK1	P25098	156	ADRBK1	-0.0617504	0.856631
Metalloproteinase inhibitor 3	TIMP-3	P35625	7078	TIMP3	-0.086085	0.856802
Carbonic anhydrase 6	Carbonic anhydrase 6	P23280	765	CA6	-0.148537	0.856838
Follicle stimulating hormone	FSH	P01215, P01225	1081 2488	CGA FSHB	-0.164616	0.857505
Glial fibrillary acidic protein	GFAP	P14136	2670	GFAP	-0.114045	0.857834
Brain natriuretic peptide 32	BNP-32	P16860	4879	NPPB	0.0419603	0.85816
Cathepsin B	Cathepsin B	P07858	1508	CTSB	-0.0532778	0.860173
Aromatic-L-amino-acid decarboxylase	dopa decarboxylase	P20711	1644	DDC	0.0477399	0.860539
Lysosomal protective protein	Cathepsin A	P10619	5476	CTSA	-0.0389916	0.860801
Ubiquitin-like protein ISG15	UCRP	P05161	9636	ISG15	-0.0997078	0.861073
Dynactin subunit 2	Dynactin subunit 2	Q13561	10540	DCTN2	-0.0451957	0.861372
Ribonuclease H1	RNase H1	O60930	246243	RNASEH1	-0.162718	0.861984
Bcl-2-like protein 1	BCL2-like 1 protein	Q07817	598	BCL2L1	-0.0277664	0.862048
Endothelial cell-selective adhesion molecule	ESAM	Q96AP7	90952	ESAM	-0.0326674	0.862165
Mitogen-activated protein kinase 3	ERK-1	P27361	5595	MAPK3	0.0413654	0.862989
Cryptic protein	CFC1	P0CG37	55997	CFC1	-0.0244185	0.863036
Contactin-2	CNTN2	Q02246	6900	CNTN2	-0.0482572	0.864914
Apolipoprotein A-I	Apo A-I	P02647	335	APOA1	-0.0315579	0.865688
Complement factor H	Factor H	P08603	3075	CFH	-0.0194877	0.866241
Cadherin-2	Cadherin-2	P19022	1000	CDH2	-0.0227281	0.866483
26S proteasome non-ATPase regulatory subunit 7	PSD7	P51665	5713	PSMD7	0.0522849	0.86927
Hexokinase-1	HXK1	P19367	3098	HK1	0.0421261	0.869597
Fibroblast growth factor 17	FGF-17	O60258	8822	FGF17	0.0179116	0.869742
Protein-glutamine gamma-glutamyltransferase E	TGM3	Q08188	7053	TGM3	0.192946	0.869945
SPARC-related modular calcium-binding protein 1	SMOC1	Q9H4F8	64093	SMOC1	-0.0482182	0.870656
Chorionic somatomammotropin hormone	CSH	P0DML2 P0DML3	1442 1443	CSH1 CSH2	-0.0261021	0.870715
Glycerol-3-phosphate dehydrogenase [NAD(+)], cytoplasmic	GPDA	P21695	2819	GPD1	0.0830015	0.87078
Adrenomedullin	Adrenomedullin	P35318	133	ADM	0.0214685	0.87096
Myeloblastin	Proteinase-3	P24158	5657	PRTN3	0.0592711	0.871169
Somatotropin	HGH	P01241	2688	GH1	0.0486829	0.871335
Myc proto-oncogene protein	c-Myc	P01106	4609	MYC	-0.0273593	0.871615
Dickkopf-related protein 1	DKK1	O94907	22943	DKK1	0.0464095	0.872251
Signal transducer and activator of transcription 1-alpha/beta	STAT1	P42224	6772	STAT1	-0.0415531	0.872561
Complement factor I	Factor I	P05156	3426	CFI	0.0197195	0.872942
Dipeptidyl peptidase 2	DPP2	Q9UHL4	29952	DPP7	0.0219697	0.873047
Sialic acid-binding Ig-like lectin 9	Siglec-9	Q9Y336	27180	SIGLEC9	-0.160589	0.873419
Kallikrein-11	Kallikrein 11	Q9UBX7	11012	KLK11	-0.0850091	0.874235
Lymphocyte antigen 86	LY86	O95711	9450	LY86	0.0215063	0.874295
CD226 antigen	CD226	Q15762	10666	CD226	0.0481003	0.874681
Group 10 secretory phospholipase A2	GX	O15496	8399	PLA2G10	0.0298387	0.874823
Alpha-1-antichymotrypsin	a1-Antichymotrypsin	P01011	12	SERPINA3	-0.0284367	0.876797
Tumor necrosis factor receptor superfamily member 13C	BAFF Receptor	Q96RJ3	115650	TNFRSF13C	-0.0262439	0.879041
Fibroblast growth factor 9	FGF9	P31371	2254	FGF9	0.0597748	0.880021
Cystatin-C	Cystatin C	P01034	1471	CST3	0.047762	0.880638
Tumor necrosis factor receptor superfamily member 9	4-1BB	Q07011	3604	TNFRSF9	-0.0453292	0.880957
E3 ubiquitin-protein ligase RNF43	RNF43	Q68DV7	54894	RNF43	-0.0273118	0.881164
Baculoviral IAP repeat-containing protein 5	Survivin	O15392	332	BIRC5	-0.0306738	0.882451
Insulin-like growth factor-binding protein 5	IGFBP-5	P24593	3488	IGFBP5	0.0293145	0.882536
Caspase-3	Caspase-3	P42574	836	CASP3	0.0429022	0.882865
Protein Rev_HV2BE	HIV-2 Rev	P18093	1724716	Human-virus	0.0315441	0.883243
Stromelysin-1	MMP-3	P08254	4314	MMP3	-0.0867322	0.883857
Trypsin-3	TRY3	P35030	5646	PRSS3	-0.0194235	0.885015
Tumor necrosis factor receptor superfamily member 1A	TNF sR-I	P19438	7132	TNFRSF1A	-0.0511256	0.885197
Macrophage migration inhibitory factor	MIF	P14174	4282	MIF	-0.0251511	0.885446
Peptide YY	PYY	P10082	5697	PYY	0.0587781	0.885614
Cadherin-6	Cadherin-6	P55285	1004	CDH6	0.0313659	0.885618
Immunoglobulin M	IgM	P01871	3507 3512 50802 3535	IGHM IGJ IGK@ IGL@	-0.0785154	0.886171
Tumor necrosis factor receptor superfamily member 6	Fas, soluble	P25445	355	FAS	-0.0419235	0.886676
Layilin	Layilin	Q6UX15	143903	LAYN	0.0354335	0.887168
Nicotinamide phosphoribosyltransferase	PBEF	P43490	10135	NAMPT	0.0482379	0.887225
Interleukin-13	IL-13	P35225	3596	IL13	0.0226488	0.887771
Tyrosine-protein kinase HCK	HCK	P08631	3055	HCK	0.0166977	0.888058
Complement factor B	Factor B	P00751	629	CFB	-0.0235646	0.888236
Metalloproteinase inhibitor 2	TIMP-2	P16035	7077	TIMP2	0.0243834	0.888543
Noggin	Noggin	Q13253	9241	NOG	0.0275075	0.889747
Complement factor H-related protein 5	complement factor H-related 5	Q9BXR6	81494	CFHR5	0.0366742	0.892252
Semaphorin-3A	Semaphorin 3A	Q14563	10371	SEMA3A	-0.0239535	0.89244
Protein kinase C alpha type	PKC-A	P17252	5578	PRKCA	0.067614	0.893204
Lymphatic vessel endothelial hyaluronic acid receptor 1	LYVE1	Q9Y5Y7	10894	LYVE1	0.029653	0.893638
Luteinizing hormone	Luteinizing hormone	P01215, P01229	1081 3972	CGA LHB	-0.0826195	0.894208
Leptin	Leptin	P41159	3952	LEP	-0.116036	0.894391
Calcium/calmodulin-dependent protein kinase type 1	CAMK1	Q14012	8536	CAMK1	0.0160654	0.894941
40S ribosomal protein S3	RS3	P23396	6188	RPS3	0.0523496	0.895147
Cystatin-SA	CYTT	P09228	1470	CST2	0.0874753	0.896156
Pro-opiomelanocortin	Corticotropin-lipotropin	P01189	5443	POMC	0.0738766	0.896614
Nucleoside diphosphate kinase B	NDP kinase B	P22392	4831	NME2	0.0430624	0.896716
Malate dehydrogenase, cytoplasmic	MDHC	P40925	4190	MDH1	0.0668047	0.897045
Stabilin-2	STAB2	Q8WWQ8	55576	STAB2	0.0214517	0.897124
Stromelysin-2	MMP-10	P09238	4319	MMP10	0.0940276	0.90002
C-C motif chemokine 4-like	LAG-1	Q8NHW4	388372	CCL4L1	-0.0402642	0.900604
Glypican-6	GPC6	Q9Y625	10082	GPC6	-0.0200852	0.901549
Lithostathine-1-alpha	PSP	P05451	5967	REG1A	0.0837533	0.90227
Lipopolysaccharide-binding protein	LBP	P18428	3929	LBP	-0.0282683	0.902399
Interleukin-17D	IL-17D	Q8TAD2	53342	IL17D	-0.0654525	0.902823
Immunoglobulin E	IgE	P01854	3497 50802 3535	IGHE IGK@ IGL@	0.165394	0.903207
Dickkopf-related protein 4	Dkk-4	Q9UBT3	27121	DKK4	-0.0286208	0.903815
Galectin-7	Galectin-7	P47929	3963	LGALS7	0.025831	0.904137
Stanniocalcin-1	Stanniocalcin-1	P52823	6781	STC1	0.0413346	0.904917
AH receptor-interacting protein	AIP	O00170	9049	AIP	0.0183787	0.906185
Carbonic anhydrase 9	Carbonic anhydrase 9	Q16790	768	CA9	0.0681147	0.907182
Cellular tumor antigen p53	p53	P04637	7157	TP53	-0.0190289	0.908121
Choline/ethanolamine kinase	CHKB	Q9Y259	1120	CHKB	0.0433786	0.909652
Trefoil factor 1	TFF1	P04155	7031	TFF1	-0.0682526	0.910393
C-C motif chemokine 3	MIP-1a	P10147	6348	CCL3	-0.0266078	0.910573
Scavenger receptor class F member 1	SREC-I	Q14162	8578	SCARF1	0.0313009	0.91078
Relaxin receptor 1	RXFP1	Q9HBX9		RXFP1	-0.0200408	0.912842
Interleukin-25	IL-17E	Q9H293	64806	IL25	-0.0474115	0.913111
Protein S100-A4	S100A4	P26447	6275	S100A4	0.0337118	0.913543
Mitogen-activated protein kinase 1	MK01	P28482	5594	MAPK1	-0.0606865	0.91471
Interleukin-23 receptor	IL-23 R	Q5VWK5	149233	IL23R	-0.0333582	0.914861
Desmocollin-2	DSC2	Q02487	1824	DSC2	-0.0386148	0.91527
Gastrin-releasing peptide	Gastrin-releasing peptide	P07492	2922	GRP	0.0157658	0.918094
Transcription factor IIIB 90 kDa subunit	BRF-1	Q92994	2972	BRF1	-0.0164304	0.919911
Calreticulin	calreticulin	P27797	811	CALR	0.0136259	0.920782
Beta-2-microglobulin	b2-Microglobulin	P61769	567	B2M	0.0381798	0.921066
Fatty acid-binding protein, liver	FABPL	P07148	2168	FABP1	-0.0528863	0.921224
Fibroblast growth factor 2	bFGF	P09038	2247	FGF2	-0.0845909	0.921959
Protein FAM107B	FAM107B	Q9H098	83641	FAM107B	0.0206455	0.922327
Protein FAM3D	FAM3D	Q96BQ1	131177	FAM3D	-0.0481764	0.922338
Interleukin-12 receptor subunit beta-2	IL-12 RB2	Q99665	3595	IL12RB2	-0.0154047	0.922702
Thyroglobulin	Thyroglobulin	P01266	7038	TG	0.0377223	0.925344
Tumor necrosis factor receptor superfamily member 4	TNR4	P43489	7293	TNFRSF4	0.021158	0.926185
Tumor necrosis factor receptor superfamily member 1B	TNF sR-II	P20333	7133	TNFRSF1B	-0.0337779	0.926628
Calcium/calmodulin-dependent protein kinase type 1D	CAMK1D	Q8IU85	57118	CAMK1D	0.0256671	0.926649
Ectonucleoside triphosphate diphosphohydrolase 1	CD39	P49961	953	ENTPD1	0.0154645	0.926859
Insulin-like growth factor-binding protein 6	IGFBP-6	P24592	3489	IGFBP6	-0.0205674	0.927793
CD177 antigen	CD177	Q8N6Q3	57126	CD177	0.0334861	0.92797
Scavenger receptor cysteine-rich type 1 protein M130	sCD163	Q86VB7	9332	CD163	0.0395271	0.928123
Stem cell growth factor-alpha	SCGF-alpha	Q9Y240	6320	CLEC11A	-0.0259938	0.929375
Prolactin receptor	Prolactin Receptor	P16471	5618	PRLR	-0.0212623	0.930468
Trefoil factor 2	Trefoil factor 2	Q03403	7032	TFF2	-0.0343912	0.932862
2'-5'-oligoadenylate synthase 1	OAS1	P00973	4938	OAS1	0.0288713	0.933134
Galectin-10	LPPL	Q05315	1178	CLC	-0.0184739	0.933534
Leucine-rich repeat transmembrane neuronal protein 1	LRRT1	Q86UE6	347730	LRRTM1	-0.0135858	0.933666
Tyrosine-protein phosphatase non-receptor type substrate 1	SHPS1	P78324	140885	SIRPA	0.0799967	0.934679
Fatty acid-binding protein, epidermal	FABPE	Q01469	2171	FABP5	-0.0105746	0.934837
Secreted frizzled-related protein 3	sFRP-3	Q92765	2487	FRZB	-0.0221197	0.935186
Transcription factor AP-1	c-Jun	P05412	3725	JUN	-0.0188398	0.935232
Complement C4b	C4b	P0C0L4 P0C0L5	720 721	C4A C4B	-0.0392257	0.935535
40S ribosomal protein SA	40S ribosomal protein SA	P08865	3921	RPSA	0.0099231	0.935624
Tumor necrosis factor ligand superfamily member 9	4-1BB ligand	P41273	8744	TNFSF9	-0.125243	0.936813
Atrial natriuretic factor	ANP	P01160	4878	NPPA	-0.0406837	0.936908
Afamin	Afamin	P43652	173	AFM	0.0156142	0.93826
Calpain I	Calpain I	P07384 P04632	823 826	CAPN1 CAPNS1	0.0271728	0.939708
Arylsulfatase B	ARSB	P15848	411	ARSB	-0.016487	0.940727
Protein disulfide-isomerase	Protein disulfide-isomerase	P07237	5034	P4HB	0.010634	0.941936
Apolipoprotein E (isoform E2)	Apo E2	P02649	348	APOE	-0.0136845	0.942225
C-type lectin domain family 4 member M	DC-SIGNR	Q9H2X3	10332	CLEC4M	0.0120701	0.942264
Alanine aminotransferase 1	ALT	P24298	2875	GPT	-0.0276141	0.943373
Vitamin K-dependent protein C	Protein C	P04070	5624	PROC	-0.0108093	0.943525
Angiopoietin-1	Angiopoietin-1	Q15389	284	ANGPT1	0.0190564	0.944959
C-C motif chemokine 23	MPIF-1	P55773	6368	CCL23	0.022992	0.944972
Low affinity immunoglobulin gamma Fc region receptor III-B	FCG3B	O75015	2215	FCGR3B	-0.0211848	0.945864
Osteocalcin	Osteocalcin	P02818	632	BGLAP	-0.0386595	0.947163
Platelet-derived growth factor subunit A	PDGF-AA	P04085	5154	PDGFA	-0.0209216	0.947348
Eukaryotic initiation factor 4A-III	IF4A3	P38919	9775	EIF4A3	-0.0118994	0.949554
Neuroligin-4, X-linked	NLGNX	Q8N0W4	57502	NLGN4X	-0.018111	0.950491
CD63 antigen	CD63	P08962	967	CD63	0.0108564	0.951295
DNA topoisomerase 1	Topoisomerase I	P11387	7150	TOP1	-0.0174936	0.951908
Tumor necrosis factor ligand superfamily member 13B	BAFF	Q9Y275	10673	TNFSF13B	-0.0157469	0.95287
Follistatin-related protein 3	FSTL3	O95633	10272	FSTL3	-0.0200754	0.954646
Lactotransferrin	Lactoferrin	P02788	4057	LTF	0.0265985	0.955906
Protein E7_HPV16	HPV E7 Type 16	P03129	1489079	Human-virus	-0.029311	0.955912
Disintegrin and metalloproteinase domain-containing protein 12	ADAM12	O43184	8038	ADAM12	0.0148207	0.955956
HERV-H LTR-associating protein 2	HHLA2	Q9UM44		HHLA2	-0.011643	0.957029
Pulmonary surfactant-associated protein D	SP-D	P35247	6441	SFTPD	0.0270544	0.96066
Thyroid peroxidase	TMA	P07202	7173	TPO	0.00780299	0.961244
Low affinity immunoglobulin gamma Fc region receptor II-a	FCG2A	P12318	2212	FCGR2A	-0.0713419	0.966922
Erythropoietin receptor	EPO-R	P19235	2057	EPOR	0.018748	0.967191
AMP Kinase (alpha1beta1gamma1)	AMPK a1b1g1	Q13131 Q9Y478 P54619	5562 5564 5571	PRKAA1 PRKAB1 PRKAG1	0.00553698	0.968145
Induced myeloid leukemia cell differentiation protein Mcl-1	Mcl-1	Q07820	4170	MCL1	0.0110733	0.968232
Annexin A1	annexin I	P04083	301	ANXA1	-0.0103243	0.968754
Matrilysin	MMP-7	P09237	4316	MMP7	0.0185041	0.969059
Ferritin	Ferritin	P02794 P02792	2495 2512	FTH1 FTL	-0.0264816	0.969286
Growth/differentiation factor 5	BMP-14	P43026	8200	GDF5	-0.00848358	0.96973
Low affinity immunoglobulin epsilon Fc receptor	CD23	P06734	2208	FCER2	-0.0190514	0.970599
Nuclear receptor subfamily 1 group D member 1	NR1D1	P20393	9572	NR1D1	0.0440576	0.970636
L-lactate dehydrogenase B chain	LDH-H 1	P07195	3945	LDHB	0.013773	0.970698
VPS10 domain-containing receptor SorCS2	SORC2	Q96PQ0	57537	SORCS2	-0.0254959	0.972813
Protein deglycase DJ-1	PARK7	Q99497	11315	PARK7	-0.0159187	0.973003
Importin subunit alpha-1	Karyopherin-a2	P52292	3838	KPNA2	-0.0051415	0.974394
Low-density lipoprotein receptor-related protein 1B	LRP1B	Q9NZR2	53353	LRP1B	0.00913429	0.975824
Complement C3b	C3b	P01024	718	C3	0.0171966	0.975952
15-hydroxyprostaglandin dehydrogenase [NAD(+)]	HPG-	P15428	3248	HPGD	0.00553983	0.976975
Coagulation Factor XI	Coagulation Factor XI	P03951	2160	F11	-0.00536036	0.978329
Macrophage-stimulating protein receptor	MSP R	Q04912	4486	MST1R	-0.0171078	0.978803
Chromobox protein homolog 5	CBX5	P45973	23468	CBX5	0.00545334	0.979589
Histidine triad nucleotide-binding protein 1	HINT1	P49773	3094	HINT1	0.0106718	0.979938
Cyclin-dependent kinase inhibitor 1B	p27Kip1	P46527	1027	CDKN1B	0.00815346	0.98079
Natural killer cell receptor 2B4	CD244	Q9BZW8	51744	CD244	0.00327831	0.98163
Protein FAM3B	FAM3B	P58499	54097	FAM3B	0.0082519	0.982486
C-X-C motif chemokine 9	MIG	Q07325	4283	CXCL9	0.0100608	0.98293
3-hydroxy-3-methylglutaryl-coenzyme A reductase	HMGR	P04035	3156	HMGCR	0.00301201	0.983583
Semaphorin-5A	SEM5A	Q13591	9037	SEMA5A	-0.00677483	0.985544
Fibroblast growth factor receptor 3	FGFR-3	P22607	2261	FGFR3	-0.0190607	0.985773
Complement C3	C3	P01024	718	C3	0.00542347	0.987378
Fibroblast growth factor 10	FGF-10	O15520	2255	FGF10	0.00580729	0.988969
Kallikrein-14	kallikrein 14	Q9P0G3	43847	KLK14	-0.00252038	0.989694
Insulin	Insulin	P01308	3630	INS	-0.00426011	0.990166
Epidermal growth factor receptor variant III	EGFRvIII	P00533		EGFR	-0.00208052	0.99081
alpha-Fetoprotein	AFP	P02771	174	AFP	-0.00204245	0.991253
Interleukin-18 receptor accessory protein	IL-18 Rb	O95256	8807	IL18RAP	-0.00113787	0.991984
Thrombospondin-2	TSP2	P35442	7058	THBS2	-0.00554894	0.992775
Interleukin-17 receptor B	IL-17B R	Q9NRM6	55540	IL17RB	0.00157556	0.992989
	CHIP	Q9UNE7	10273	STUB1	-0.00235519	0.993074
Vascular endothelial growth factor A	VEGF	P15692	7422	VEGFA	0.00170805	0.993167
Fibroblast growth factor 20	FGF-20	Q9NP95	26281	FGF20	-0.00255865	0.993901
Hepatocyte growth factor-like protein	MSP	P26927	4485	MST1	0.00388913	0.997066
