# Supplementary material for: Serum Proteomics of Older Patients Undergoing Major Cardiac Surgery: Identification of Biomarkers Associated With Postoperative Delirium
Source: Front Aging Neurosci. 2021 Aug 11;13:699763. doi: 10.3389/fnagi.2021.699763 (PMC8386117; doi:10.3389/fnagi.2021.699763)
Supplement: Supplementary file 7 [file Table_4.XLSX]

## Sheet: Sheet1
Name	EntrezSymbol	UniProt	pval	LFDR
cGMP-inhibited 3',5'-cyclic phosphodiesterase A	PDE3A	Q14432	4.26e-06	0.00944119
AMP Kinase (alpha2beta2gamma1)	PRKAA2 PRKAB2 PRKAG1	P54646 O43741 P54619	0.00011	0.0209217
Vasoactive Intestinal Peptide	VIP	P01282	0.000148	0.021684
Ubiquitin-conjugating enzyme E2 G2	UBE2G2	P60604	0.000209	0.0227524
Neuronal cell adhesion molecule	NRCAM	Q92823	0.000276	0.0237944
Kinesin-like protein KIF23	KIF23	Q02241	0.000316	0.0243654
Leucine-rich repeat transmembrane protein FLRT3	FLRT3	Q9NZU0	0.000429	0.0258795
Fibroblast growth factor 6	FGF6	P10767	0.000472	0.0264002
Interleukin-27 receptor subunit alpha	IL27RA	Q6UWB1	0.000585	0.0277144
Interleukin-17 receptor C	IL17RC	Q8NAC3	0.000645	0.028374
Interleukin-10 receptor subunit beta	IL10RB	Q08334	0.000711	0.0290641
Repulsive guidance molecule A	RGMA	Q96B86	0.000853	0.0304715
AT-rich interactive domain-containing protein 3A	ARID3A	Q99856	0.000919	0.0310957
Interleukin-4	IL4	P05112	0.000934	0.0312334
Reticulon-4 receptor	RTN4R	Q9BZR6	0.000954	0.0314178
Cytoplasmic protein NCK1	NCK1	P16333	0.00100994	0.0319255
Ribosomal protein S6 kinase alpha-5	RPS6KA5	O75582	0.00112998	0.032974
Proto-oncogene tyrosine-protein kinase receptor Ret	RET	P07949	0.00121813	0.0337147
Interleukin-17F	IL17F	Q96PD4	0.00129479	0.0343409
Proteasome subunit alpha type-1	PSMA1	P25786	0.0013007	0.0343885
Thymic stromal lymphopoietin	TSLP	Q969D9	0.00131562	0.0345083
Plexin-B2	PLXNB2	O15031	0.00133239	0.0346423
Receptor tyrosine-protein kinase erbB-3	ERBB3	P21860	0.00134222	0.0347205
Cell adhesion molecule 1	CADM1	Q9BY67	0.00135066	0.0347874
Interleukin-6 receptor subunit alpha	IL6R	P08887	0.00136213	0.0348781
Cyclin-dependent kinase 1:G2/mitotic-specific cyclin-B1 complex	CDC2 CCNB1	P06493 P14635	0.00137285	0.0349627
Roundabout homolog 2	ROBO2	Q9HCK4	0.00147888	0.0357837
Persulfide dioxygenase ETHE1, mitochondrial	ETHE1	O95571	0.001493	0.0358912
Interleukin-27	IL27 EBI3	Q8NEV9 Q14213	0.00151417	0.0360515
Interleukin-10 receptor subunit alpha	IL10RA	Q13651	0.00180619	0.0381727
Elongation factor 1-beta	EEF1B2	P24534	0.00184767	0.0384616
DnaJ homolog subfamily B member 1	DNAJB1	P25685	0.00190037	0.0388248
Ubiquitin-conjugating enzyme E2 L3	UBE2L3	P68036	0.00193308	0.039048
Death-associated protein kinase 2	DAPK2	Q9UIK4	0.00219602	0.040787
Neural cell adhesion molecule 1, 120 kDa isoform	NCAM1	P13591	0.00228344	0.041345
SLIT and NTRK-like protein 5	SLITRK5	O94991	0.00228803	0.0413741
Tumor necrosis factor receptor superfamily member 12A	TNFRSF12A	Q9NP84	0.00234996	0.0417635
Non-receptor tyrosine-protein kinase TYK2	TYK2	P29597	0.00236244	0.0418414
Hemojuvelin	HFE2	Q6ZVN8	0.00243969	0.0423199
Amphiregulin	AREG	P15514	0.00257978	0.0431714
beta-nerve growth factor	NGF	P01138	0.00267467	0.0437369
Histone acetyltransferase type B catalytic subunit	HAT1	O14929	0.0027082	0.0439347
Platelet-derived growth factor receptor alpha	PDGFRA	P16234	0.00271146	0.0439539
Leucine-rich repeat transmembrane protein FLRT2	FLRT2	O43155	0.00280332	0.0444901
Protein Z-dependent protease inhibitor	SERPINA10	Q9UK55	0.00289279	0.0450052
Somatostatin-28	SST	P61278	0.00289307	0.0450068
Toll-like receptor 2	TLR2	O60603	0.00296381	0.0454093
Mitogen-activated protein kinase 9	MAPK9	P45984	0.00298109	0.045507
Neurogenic locus notch homolog protein 2	NOTCH2	Q04721	0.00303499	0.0458101
Fibroblast growth factor 16	FGF16	O43320	0.00306914	0.0460011
Seizure 6-like protein 2	SEZ6L2	Q6UXD5	0.00309034	0.0461191
SLIT and NTRK-like protein 1	SLITRK1	Q96PX8	0.00309386	0.0461387
Desert hedgehog protein N-product	DHH	O43323	0.00313234	0.046352
Serine/threonine-protein kinase PAK 3	PAK3	O75914	0.00317986	0.0466139
Proteasome subunit alpha type-6	PSMA6	P60900	0.00332247	0.0473901
Sialic acid-binding Ig-like lectin 7	SIGLEC7	Q9Y286	0.00352167	0.0484512
Matrix metalloproteinase-14	MMP14	P50281	0.0035419	0.0485575
Interleukin-3 receptor subunit alpha	IL3RA	P26951	0.00359256	0.0488227
High affinity cGMP-specific 3',5'-cyclic phosphodiesterase 9A	PDE9A	O76083	0.00370164	0.0493884
Peptidyl-prolyl cis-trans isomerase B	PPIB	P23284	0.00378397	0.0498107
